# Supplementary material for: The Oncogenic Transcription Factor RUNX1/ETO Corrupts Cell Cycle Regulation to Drive Leukemic Transformation
Source: Cancer Cell. 2018 Oct 8;34(4):626–642.e8. doi: 10.1016/j.ccell.2018.08.015 (PMC6179967; doi:10.1016/j.ccell.2018.08.015)
Supplement: Table S1. RNAi Library shRNA Sequences, Related to Figure 1 [file mmc2.xlsx]

## Sheet: Table S1
Table S1. RNAi library shRNA sequences, Related to Figure 1
Gene symbol	shRNA	Sense sequence	shRNA ID
ABHD4	RHS4696-200760568	AGGCAGAGTCTTGTGCTGT	V3THS_410397
ABHD4	RHS4696-200767862	CAGAACAGGACGACAGTGA	V3THS_410395
ABHD4	RHS4696-200689036	GATACCATATCAGAGTATA	V2THS_206392
ACOT7	RHS4430-200186318	CACACCAAAGCTTTATTTA	V2LHS_91487
ACOT7	RHS4430-200201599	CACCAAAGCTTTATTTATA	V2LHS_91486
ACOT7	RHS4696-200749828	GGGCGGTACCTGCAGATGA	V3THS_356496
AIF1L	RHS4696-200695671	CAGTCAGGCTTATTTCAGT	V2THS_117239
AIF1L	RHS4696-201899888	CGAGACTTTGTGAACATGA	V3THS_325352
AIF1L	RHS4696-201902984	TCAAGTTAGTCATGATGTT	V3THS_325356
ARC	RHS4696-201896841	AGAGACAGACTCTTTTTGT	V3THS_411057
ARC	RHS4696-200702110	CAGGCCCTCTGGACATCCA	V2THS_86597
ARC	RHS4696-201903197	TGGCTGTCCCAGATCCAGA	V3THS_377453
ARHGEF12	RHS4696-200770049	CCGAGAGTCACCAACAGAT	V3THS_340625
ARHGEF12	RHS4696-200709634	GATATTATTCCCACTCAAA	V2THS_75067
ARHGEF12	RHS4696-200772067	TGGAGTACATTCATAAGAT	V3THS_340624
ARHGEF3	RHS4696-200686267	CCAATTTCATTAACTCTGA	V2THS_246235
ARHGEF3	RHS4696-200700666	GCAAGAATGTATTAGGACA	V2THS_52801
ARHGEF3	RHS4430-200251683	TCGATGACACTGTTTATAG	V3LHS_413668
ATP8B2	RHS4696-200760414	CAGAACATCATGGTTTTCA	V3THS_324945
ATP8B2	RHS4696-200698072	GCTAATGACCGAGAATACA	V2THS_77666
ATP8B2	RHS4696-200762831	TGCATCAAGACCTCCAAGT	V3THS_308638
B3GALNT1	RHS4430-200293374	ACGATTTCAATACAAGATA	V3LHS_403029
B3GALNT1	RHS4430-200286762	AGGTTATCCTCTAATTGAT	V3LHS_353673
B3GALNT1	RHS4696-200674759	CAGGTTATCCTCTAATTGA	V2THS_23393
BIN1	RHS4696-200772680	ACCACTACGAGTCCCTTCA	V3THS_331188
BIN1	RHS4696-200773988	ACCCCCGAGATCAGAGTCA	V3THS_331187
BIN1	RHS4696-200775879	CGCGTAGGTTTCTACGTCA	V3THS_331185
C10ORF114	RHS4696-200748639	ACGTGGAGAAGAAGATCGA	V3THS_408937
C10ORF114	RHS4696-200749406	AGCTAAGTTTCCCCTCAAT	V3THS_408939
C10ORF114	RHS4696-200675998	GTCCGAATGCTTTGTTTAT	V2THS_185329
CABLES1	RHS4696-201900429	ACACGAAGTCAAGCATTTA	V3THS_311257
CABLES1	RHS4696-201905031	AGACTGTTTCCTATACCCA	V3THS_311256
CABLES1	RHS4696-201900092	CCAATTTCTGTTACCCACA	V3THS_311261
CAPN1	RHS4696-200769673	AAGCTCAACAAGAAGCTGT	V3THS_370355
CAPN1	RHS4696-200686542	CGGACCATCCGCAAATGGA	V2THS_48470
CAPN1	RHS4696-200709305	GCCTTGCCTGCAGACTATA	V2THS_48468
CAPN2	RHS4696-200749429	AGGACTAAGCTTCCATAGA	V3THS_405077
CAPN2	RHS4696-200751017	CCGAGAATACTGGAACAAT	V3THS_336362
CAPN2	RHS4696-200707485	GCCAAGATATCAAGTCAGA	V2THS_150224
CAPNS1	RHS4430-200290896	ACTTGTGGAACAACATCAA	V3LHS_393191
CAPNS1	RHS4696-99407443	CCTTCAAATCTCTTGACAA	V2THS_150234
CBL	RHS4696-200706717	CAGACAATCCCTCACAATA	V2THS_48406
CBL	RHS4696-200708858	CAGAGCCAGTAAGAATATA	V2THS_233638
CBL	RHS4696-200688963	GCTTCTATTTGTTTCCTGA	V2THS_48408
CCND1	RHS4696-200759566	CCCAACAACTTCCTGTCCT	V3THS_363084
CCND1	RHS4696-200765319	CGGAGCATTTTGATACCAG	V3THS_408975
CCND1	RHS4696-200760623	TCCTTGTTGTTGGTTGTTT	V3THS_408974
CCND2	RHS4430-200214834	CACCTTATGTCATGTAAAT	V2LHS_150282
CCND2	RHS4430-200182331	GTAATGAAGCTATTTGTTA	V2LHS_150279
CCND2	RHS4430-200289422	TGGCTAAGATCACCAACAC	V3LHS_328331
CD19	RHS4696-200762664	AGATGCAGACTCTTATGAG	V3THS_399245
CD19	RHS4696-200683871	CTCAAGACGCTGGAAAGTA	V2THS_150334
CD19	RHS4696-200766392	GAGGAGGACTCCGAGTTCT	V3THS_399247
CD300A	RHS4696-201897745	ACGCAGAGTGAGCTGCACT	V3THS_391079
CD300A	RHS4696-201899644	AGATTCAGATTACAGTGTG	V3THS_391077
CD300A	RHS4696-201904649	AGTGTGATAAGGAAGACAT	V3THS_391078
CD34	RHS4430-200298994	AGAGACAACCTTGAAGCCT	V3LHS_326248
CD34	RHS4696-200690003	CAGTCACAGACCTCTGTAA	V2THS_150351
CD34	RHS4430-200199354	CTCAGTTTATGGAAACACA	V2LHS_150350
CD79B	RHS4430-200275105	AGCACCTTGGCACAGCTGA	V3LHS_385531
CD79B	RHS4696-200682754	CTGAAGGATGGTATCATCA	V2THS_111770
CD79B	RHS4430-200218815	CTGCTGATCATCCTCTTCA	V2LHS_111771
CDKN1B	RHS4696-200751278	ACAATAACACTAAAATTTT	V3THS_410220
CDKN1B	RHS4696-200679766	CAATTATTGTTACACATTA	V2THS_262979
CDKN1B	RHS4696-200754521	CCGACGATTCTTCTACTCA	V3THS_372105
CDKN1B	RHS4696-200752233	CGGTGGACCACGAAGAGTT	V3THS_372106
CEBPA	RHS4696-100898812	AACGTGGAGACGCAGCAGA	V3THS_333104
CEBPA	RHS4696-99710078	CTTGTGCCTTGGAAATGCA	V2THS_14752
CEBPA	RHS4696-100899444	TGGAGCTGACCAGTGACAA	V3THS_333102
CEBPB	RHS4696-200685553	CCGTGGTGTTATTTAAAGA	V2THS_48252
CEBPB	RHS4696-200761641	CTGCGGAACTTGTTCAAGC	V3THS_371449
CEBPB	RHS4696-200683596	GTGTACAGATGAATGATAA	V2THS_48323
CIITA	RHS4430-200193648	GCTACCTGGAGCTTCTTAA	V2LHS_76550
CIITA	RHS4430-200304052	TGGACCTGGCTGGAGAAGA	V3LHS_345163
CKAP2L	RHS4696-200705466	GACGCTCAGGACTTAAGTA	V2THS_51346
CLEC4E	RHS4430-200303548	ACCAGATGTGTTGTGACAT	V3LHS_360289
CLEC4E	RHS4696-200706989	GAGCTCTCCTGCTACAATT	V2THS_214436
CLEC4E	RHS4430-200304946	GGATCAGGTTCAGTCAAGA	V3LHS_360287
COL6A3	RHS4696-200699127	CACAGATAGTGAATCTCTT	V2THS_33236
COL6A3	RHS4696-200679047	CTCATCAACGCTTTGCAGA	V2THS_33237
COL6A3	RHS4696-200690910	CTGGTTCTTCTGGAGAGAA	V2THS_33238
CPNE2	RHS4696-201895714	AGGACTGAGGTGATCAAGT	V3THS_388749
CPNE2	RHS4696-201895227	CAGGTCATGTGCTACGACT	V3THS_388750
CPNE2	RHS4696-201902425	CCTGCGATCCTGCAAGATA	V3THS_388752
CTTN	RHS4696-200775081	AGCTGTGACCAGCAAAACA	V3THS_308290
CTTN	RHS4696-200775917	CCCAGAAAGACTATGTGAA	V3THS_308287
CTTN	RHS4696-200774316	TGAGGGAGAATGTCTTTCA	V3THS_308291
DLG5	RHS4696-200776022	AAGTTGGAGGTGGTCAAGA	V3THS_355630
DLG5	RHS4696-200772701	ACGGAAGTTGTAGAGTTCG	V3THS_355628
DLG5	RHS4696-200772093	ACGTGTGCTTTAACACAAA	V3THS_407809
DMWD	RHS4696-200749516	ACGCGCGAGGGTTTCTACA	V3THS_313533
DMWD	RHS4696-200679074	GACCTCTTATTTATACTAA	V2THS_139461
DMWD	RHS4696-200755149	GCGAGGGTTTCTACAAGCT	V3THS_313529
DUSP4	RHS4696-201900280	CCAGTGGAAGATAACCACA	V3THS_333999
DUSP4	RHS4696-201899550	TGGACTGCAGTGTGCTCAA	V3THS_333997
DUSP4	RHS4696-201898451	TGGTTCATGGAAGCCATAG	V3THS_334002
DUSP6	RHS4696-200770422	ACCGACACAGTGGTGCTCT	V3THS_341590
DUSP6	RHS4696-200773113	AGCAGCGACTGGAACGAGA	V3THS_341592
DUSP6	RHS4696-200774885	CAGCTGTCTGTACTAGACA	V3THS_405794
EGFL7	RHS4430-200291783	GGAGTGGACAGTGCAATGA	V3LHS_387746
EGFL7	RHS4430-200287139	TGTGGATGAATGCAGTGCT	V3LHS_387747
ELK3	RHS4696-200749413	AGTTGCTGCTGGATCAGAA	V3THS_330777
ELK3	RHS4696-200757425	CCGAAAAAACAAAACAAAT	V3THS_330779
ELK3	RHS4696-200708419	GACTCATTAACTGATGAAA	V2THS_43338
ELN	RHS4430-200300604	AGCTTGTGGCCGGAAGAGA	V3LHS_364833
ERG	RHS4696-200684632	CAGACACCGTTGGGATGAA	V2THS_17689
ERG	RHS4430-200275402	GGGATGAAACTAAAGCAAT	V3LHS_412525
FAM129B	RHS4430-200210972	CAAGTCACCTCCCTCTGAA	V2LHS_116207
FAM129B	RHS4696-200704569	GACATGAACCTGAACGTCA	V2THS_116205
FAM171A1	RHS4696-200709615	CACCTGACTGTGGAATATA	V2THS_141105
FAM171A1	RHS4696-200698161	CGTGCTCTCACAGCCTTTA	V2THS_141103
FKBP9	RHS4696-200683224	AGGTTCAGATTCACACCTA	V2THS_91567
FKBP9	RHS4696-200689795	GACAGCATTTCCATTGAGA	V2THS_91564
FKBP9	RHS4696-200682493	GTGTCCAGGGTATCTATAT	V2THS_256549
FLT3	RHS4696-201902665	AGAAGGAGTCTGGAATAGA	V3THS_332219
FLT3	RHS4696-201901873	TCACAATAGATCTAAATCA	V3THS_332216
FLT3	RHS4696-201906288	TGGAAGAAGTGTTCAGACA	V3THS_332215
FSCN1	RHS4696-201901427	AAGTTTGTGACCTCCAAGA	V3THS_365492
FSCN1	RHS4696-201896822	GCCAGCAGCCTGAAGAAGA	V3THS_365494
FSCN1	RHS4696-201901531	GGCAAGTTTGTGACCTCCA	V3THS_365490
GALNTL6	RHS4696-200749617	ACATTAATATGACTGTTTT	V3THS_385582
GALNTL6	RHS4696-200753180	AGGATGGTTCTGAAAGAAC	V3THS_385581
GALNTL6	RHS4696-200697137	CGGACCATACACAGTATAA	V2THS_165169
GATA2	RHS4696-200776176	AACAAGTCCAAGAAGAGCA	V3THS_354331
GATA2	RHS4696-200775704	AAGTCCAAGAAGAGCAAGA	V3THS_354334
GATA2	RHS4696-200706487	GACAACTTTATGTAGAGAA	V2THS_114070
GNG2	RHS4696-200771603	CCCTGTTCCGGCTTCAGAA	V3THS_319532
GNG2	RHS4696-200679657	GAGCTTAATTTCTTGAGAA	V2THS_217601
GNG2	RHS4696-200691251	GCCCTAGTTTCTACATATA	V2THS_217035
GPRC5C	RHS4696-200705784	AACTCTCAGGTCTTTAGAA	V2THS_30657
GPRC5C	RHS4696-200698811	GAACAAGGGTGCCTAATAA	V2THS_30654
GPRC5C	RHS4430-200275096	TGGAGATTCCTGCAACCTC	V3LHS_400054
GPX1	RHS4696-200770164	CGCAACGATGTTGCCTGGA	V3THS_394710
GPX1	RHS4696-200774093	CGGTGTGTCGCAACGATGT	V3THS_394707
GPX1	RHS4696-200775946	GGGTGTTTCCTCTAAACCT	V3THS_413713
GRAP	RHS4696-201896714	AACGAGCTGGTCGACTTCT	V3THS_306458
GRAP	RHS4696-201900885	AGACTCCAGGTGGACACCA	V3THS_400608
GRAP	RHS4696-201899748	TGCACACCTGTTGACCTAA	V3THS_400607
HDAC7	RHS4696-200754774	AGAGCAAGCGAAGTGCTGT	V3THS_351665
HDAC7	RHS4696-200685683	CTTCTCGTGAGCTAAAGAA	V2THS_96399
HDAC7	RHS4696-200748405	GGGACCTGGTTCTCTTCTA	V3THS_413828
ICOSLG	RHS4430-200267037	CCAGTACTTGTTACAAGAA	V3LHS_410162
ICOSLG	RHS4696-200674014	CCCAACGTGTACTGGATCA	V2THS_80940
ICOSLG	RHS4696-200673795	CTTCACGTGTACATCCATA	V2THS_80942
ID1	RHS4696-200753460	CAGGTAAACGTGCTGCTCT	V3THS_397679
ID1	RHS4696-200749847	CGGCTGTTACTCACGCCTC	V3THS_397675
ID1	RHS4696-200674405	CTTTGTATTGTATATTACA	V2THS_235359
IGFBP4	RHS4430-200296645	CAGAGGAGAAGAGACATGT	V3LHS_348744
IGFBP4	RHS4430-200295809	CGCACCCACGAGGACCTCT	V3LHS_348743
IGFBP4	RHS4430-200298380	GGGGGCAAGATGAAGGTCA	V3LHS_410861
IGFBP7	RHS4696-200776639	ACAGAGAAATACAAAATAA	V3LHS_376082
IGFBP7	RHS4696-200689155	GAGCTATAAACCTCCAGAA	V3LHS_376080
IGFBP7	RHS4696-200772284	TGGTTTTACACAGAGAAAT	V3THS_400019
IL1B	RHS4430-200270935	ACGATGCACCTGTACGATC	V2THS_132288
IL1B	RHS4696-200701180	CCAGTGAAATGATGGCTTA	V3THS_400017
IL1B	RHS4430-200274655	TGGAGAGTGTAGATCCCAA	V3LHS_321414
INO80C	RHS4430-200288932	AGGTGTTTGACAAGAAGAT	V2THS_111506
INO80C	RHS4696-200677335	CTGGAAGAACCTGAAACAA	V3LHS_321411
INO80C	RHS4430-200289395	TGACAAGAAGATACAATAA	V3LHS_402863
IRF1	RHS4696-200757483	AGCTACACAGTTCCAGGCT	V2THS_32084
IRF1	RHS4696-200754087	TGATCAGAGGTGTACACTA	V3LHS_402865
IRF1	RHS4696-200755367	TGGCTAGAGATGCAGATTA	V3THS_386028
IRF8	RHS4430-200269164	AGACTTGTCATTCAGTAAT	V3THS_412360
IRF8	RHS4430-200272765	AGCAGATAGCTGCTTCGAT	V3THS_386025
IRF8	RHS4696-200695876	CTGGCAAGCAAGATTATAA	V3LHS_399831
ISYNA1	RHS4696-201897554	ACCCTATGTTGAACAAGAA	V3LHS_399829
ISYNA1	RHS4696-201903472	CGCTCTAAGGAGGTGTCCA	V2THS_133248
ISYNA1	RHS4696-201898504	TACCCTATGTTGAACAAGA	V3THS_333572
ITGA9	RHS4696-200749688	AAGAAGAAAGTCGTACTAT	V3THS_333573
ITGA9	RHS4696-200751889	AGGGGAAAACTGTTACCTA	V3THS_333576
ITGA9	RHS4696-200751087	CCGAAGATCAGGCACCTTA	V3THS_388097
ITM2A	RHS4696-200694924	AGGAGTTTAGGTTGTATGA	V3THS_412690
ITM2A	RHS4696-200702198	CAATTATTCATGACTTTGA	V3THS_388099
ITM2A	RHS4696-200704420	CTAGTTGCTGTGGAGGAAA	V2THS_67755
JUN	RHS4696-200752799	CCCAAGAACGTGACAGATG	V2THS_247396
JUN	RHS4430-200218007	CCCACTGAGAAGTCAAACA	V2THS_247010
JUN	RHS4696-200693544	GGACCTTATGGCTACAGTA	V3THS_386836
JUP	RHS4696-201903526	CAGAGCATGATTCCCATCA	V2LHS_133568
JUP	RHS4696-201899777	CGCATCTCCGAGGACAAGA	V2THS_262965
JUP	RHS4696-201902626	TGCAACAACAGCAAGAACA	V3THS_397769
KIAA1462	RHS4430-200270060	CCAAGAAAAGTTCAAAGAA	V3THS_397766
KIAA1462	RHS4696-200678682	GCTATCAGGTTATATTTGA	V3THS_397765
KIAA1462	RHS4430-200215470	GGTCTTGAATTTAACACTA	V3LHS_388922
KIT	RHS4696-200685599	CACCCTGGTCATTACAGAA	V2THS_89963
KIT	RHS4696-200698892	CTGCTGAAATGTATGACAT	V2LHS_89965
KIT	RHS4696-200700033	GGCTTAAGCAATTCCATTT	V2THS_76974
KLF2	RHS4430-200275932	CGGCAAGACCTACACCAAG	V2THS_76969
KLF2	RHS4430-200273427	GGGCTGCGGCAAGACCTAC	V2THS_76970
KLF2	RHS4430-200269630	TGCGGCAAGACCTACACCA	V3LHS_366915
LAPTM5	RHS4696-200687842	ACCTCTGAGTGGCTGTATA	V3LHS_366918
LAPTM5	RHS4696-200679396	CTATTGCATTGATTTATAA	V3LHS_366913
LAPTM5	RHS4430-200292196	TCGGTGGAGGAGAAGAGAA	V2THS_84597
LAT2	RHS4696-200748043	AGGAAGGACAAGCTGTTGC	V2THS_84599
LAT2	RHS4696-200696323	CTATGAATTTGGATTCCTA	V3LHS_337068
LAT2	RHS4696-200705737	GTGCTCATTTGCAAGCAGA	V3THS_370782
LIMS1	RHS4430-200265664	AACACTAAATTAACACTCA	V2THS_53637
LIMS1	RHS4430-200178523	CGATGAGCAGCCTCTGATA	V2THS_53636
LIMS1	RHS4430-200269688	TCCACTGCAATCGTGTTAT	V3LHS_369474
LMO2	RHS4430-200273296	ACAGATTGTTTCTATACAA	V3LHS_369472
LMO2	RHS4696-200686650	CCGCCTGTCAGAAGCATTT	V2LHS_61332
LMO2	RHS4430-200157467	GCCCTTGAGGGAGAACTTA	V3LHS_405771
LSM14B	RHS4696-200750499	AGGATATCACTGTGTGTGA	V2THS_62634
LSM14B	RHS4696-200752626	CGGCAGCTGTGCAAGCTCA	V2LHS_62635
LSM14B	RHS4696-200750188	GAGAGGAGCTTGACAAAGA	V3THS_398334
MARCKSL1	RHS4430-200302274	AGGTTTTTATAAATGTCTT	V3THS_398333
MARCKSL1	RHS4696-200682731	CCAGCGCTGAGCAGAATGA	V3THS_398335
MARCKSL1	RHS4696-200678371	CTTTCAAGAAGCCTTTCAA	V3LHS_412141
MDFI	RHS4430-200268998	AGGCTTAGAGGACAGAAAA	V2THS_83560
MDFI	RHS4430-200299371	CAGGGCAGCAAGAAGAGTA	V2THS_83563
MGAT2	RHS4430-200291904	AAGAACCTCCTGGTGTCCT	V3LHS_409382
MGAT2	RHS4430-200293781	CGGCTGCAAGCGCAAGTAT	V3LHS_365904
MMP28	RHS4696-200756362	CGCTTTGCAAAGCAAGGTA	V3THS_353740
MMP28	RHS4696-200757845	TGCGGGGTTACAGATACCA	V3THS_320352
MMP28	RHS4696-200748865	TGCTAGACACCGGACCAAA	V3THS_320351
MTSS1	RHS4696-200692475	CAACCTATGTAACTGACAT	V2THS_230442
MTSS1	RHS4696-200703025	CCTCGTAGGTTGAATTTCT	V2THS_95181
MTSS1	RHS4696-200761392	GGGAAGATTTCATAAACAA	V3THS_321632
MYC	RHS4430-200286999	CGGAGTTGGAAAACAATGA	V3LHS_365622
MYC	RHS4430-200183315	CGTCCAAGCAGAGGAGCAA	V2LHS_152050
MYC	RHS4696-200675280	GAGAACAGTTGAAACACAA	V2THS_152051
NEGR1	RHS4696-200710095	CATACACTATCTCTAAGTA	V2THS_179385
NEGR1	RHS4696-200678789	GAATGAGCCTTGTAATATA	V2THS_179383
NOTCH2	RHS4696-200691705	CAAGAATTGTCAGACAGTA	V2THS_135984
NOTCH2	RHS4696-200770618	CCAATGTCTCTTGTGACAT	V3THS_337882
NOTCH2	RHS4696-200775813	CGTTGTGAGATGGACATCA	V3THS_337879
NTC		ATCTCGCTTGGGCGAGAGTAAG	NTC
OLFML2A	RHS4696-200775468	AGGATCTATGTCACCAACT	V3THS_393855
OLFML2A	RHS4696-200778568	AGGCTGATTTTTAAAAGTT	V3THS_413597
PAG1	RHS4696-200700461	CTCAGCCTGGTTTGAATTT	V2THS_221652
PAG1	RHS4696-200677022	CTCTTTATGACAAAGAATA	V2THS_218846
PAG1	RHS4696-200708601	CTGGACAGTTAGTGAATAA	V2THS_175609
PAX5	RHS4696-200694291	CCCAACTTCCCTTGTGGGA	V2THS_135477
PAX5	RHS4696-200762727	TAGTGGAACTTGCTCATCA	V3THS_321775
PDCL3	RHS4696-200774499	AGGATGAACGTGCTATTGA	V3THS_345149
PDCL3	RHS4696-200690729	CACCTTTACAAACAAGGAA	V2THS_89833
PDCL3	RHS4696-200680370	GGATTATGTTCAAGAAGTT	V2THS_233065
PFKP	RHS4696-200707525	CATATGAGCAGAATTAATT	V2THS_219063
PFKP	RHS4696-200769376	CCCGCTACTGTGTCCAACA	V3THS_307224
PFKP	RHS4696-200702727	GTGTTTGACTGCAGGAAGA	V2THS_169903
PIK3C2B	RHS4696-200774277	ACTGTAGACTTGCTTATCT	V3THS_394270
PIK3C2B	RHS4696-200769476	CAGATGTTTGGCAACATCA	V3THS_394269
PIK3CD	RHS4696-200769728	CGCGTGAAGAAGCTCATCA	V3THS_379745
PIK3CD	RHS4696-200703705	CTGGTCCTCAGGACGTGTT	V2THS_19933
PIK3CD	RHS4696-200768956	GGCAACGAGATGCTGTGCA	V3THS_379743
PIK3R1	RHS4696-200760973	ACACTCAGTTTCAAGAAAA	V3THS_327484
PIK3R1	RHS4696-200762014	ACGAGATGCGTCTACTAAA	V3THS_327482
PIK3R1	RHS4696-200766426	AGCATTGTGTCATAAACAA	V3THS_327485
PLEKHA5	RHS4696-201901172	AGCAAAGAGGTACTACAGA	V3THS_338144
PLEKHA5	RHS4696-201899917	AGGACAGTACTGGCATGAA	V3THS_338147
PLEKHA5	RHS4696-201897225	TGGAAAGAGGTCAAATTCA	V3THS_338143
PPAP2B	RHS4696-200748402	AGGCTACATTCAGAACTAC	V3THS_378051
PPAP2B	RHS4696-200705562	GCTATATCCACTATGATTA	V2THS_24418
PPAP2B	RHS4696-200749606	TGCAACTAGAGAAAACTGT	V3THS_411115
PRKCH	RHS4696-200760316	AGCACCAAGCAGAAGACCA	V3THS_310444
PRKCH	RHS4696-200761892	AGCAGTTTATTTATGTTTT	V3THS_401221
PRKCH	RHS4696-200683183	CACAATGCCCAGTATTGTA	V2THS_98860
PTGIR	RHS4430-200223542	AGAAAGAATGGTTCTCTCA	V3LHS_646194
PTGIR	RHS4430-200228878	CCCTCTGCTCCTGTGGGAA	V3LHS_642967
PTK2	RHS4696-100902106	AGGACAGAAAAGGAATGCT	V3THS_325805
PTK2	RHS4696-99365009	CCCAGGTTTACTGAACTTA	V2THS_57326
PTK2	RHS4696-100901954	TGCACTAGAAAAGAAGTCT	V3THS_325804
RAB27B	RHS4430-200302140	CCAAATTCATCACTACAGT	V3LHS_321163
RAB27B	RHS4430-200219942	GCCATGGGCTTCTTATTAA	V2LHS_173293
RAB27B	RHS4430-200275296	TCTTTATAGATACACAGAT	V3LHS_321162
RCBTB2	RHS4696-200710063	CCTGTCATATCTCTACTAA	V2THS_112959
RCBTB2	RHS4696-200684374	GACTTGCCTCTGTAAATGA	V2THS_226566
RCBTB2	RHS4696-200697740	GCCTTCCTGGAATACCTAT	V2THS_112962
RHOB	RHS4696-200698280	CTGCTGATCGTGTTCAGTA	V2THS_172671
RHOB	RHS4430-200178207	CTTGATATCCCTTGTCTGT	V2LHS_262915
RUNX1	RHS4696-99360333	CTCATGCTCTGATTAGATA	V2THS_150259
RUNX1/ETO		AAACCTCGAAATCGTACTGAGA	RE
RUVBL1	RHS4696-200763980	ACCTGGTGTGTTTTCTATA	V3THS_411292
RUVBL1	RHS4696-200764743	AGGTGAAGTCACAGAGCTA	V3THS_379276
RUVBL1	RHS4696-200687615	CGGCCAACTTGCTTGCTAA	V2THS_14740
SDC1	RHS4430-200296420	AGTAGATTTTCCAAATGTA	V3LHS_403208
SDC1	RHS4430-200304813	CGCATGAAGAAGAAGGACG	V2THS_30960
SDC1	RHS4696-200687589	CTTGTTACTTCTGAGGTAA	V3LHS_324181
SH2B3	RHS4696-201906579	ACCGACCTCTTCCAGCGCT	V3THS_364359
SH2B3	RHS4696-200693426	CATCTAATGGCTTATTAAA	V2THS_68591
SH2B3	RHS4696-200697665	GCTTTACAGTGATAGTTAA	V2THS_68589
SH3TC2	RHS4696-200697785	GCAGCTTTATCGGAACCTA	V2THS_136411
SH3TC2	RHS4430-200294725	TGGAGCTGTTCCTTTAGCA	V3LHS_331428
SHANK3	RHS4430-200286857	ACAAAGACTCGGATGTTGT	V3LHS_314984
SHANK3	RHS4696-200699880	GCCGAGATTAGCTCATTGT	V2THS_264172
SKP2	RHS4696-200763613	AGACTTGTTTTAAAACAAT	V3THS_328272
SKP2	RHS4696-200694672	CAGTCGGTGCTATGATATA	V2THS_197767
SKP2	RHS4696-200681780	CATCTAGACTTAAGTGATA	V2THS_199552
SKP2	RHS4696-200764739	CCATCTAGACTTAAGTGAT	V3THS_360929
SKP2	RHS4696-200699162	CTCAGTCGGTGCTATGATA	V2THS_199794
SKP2	RHS4696-200761321	TCAAATTTAGTGCGACTTA	V3THS_360928
SLA	RHS4430-200293136	AGAGAGAGTGAGACCAAGA	V3LHS_310526
SLA	RHS4430-200288975	AGGAACAGAAGTTCCAACT	V3LHS_414091
SLA	RHS4430-200294333	AGGAACTTCGTGACACTAA	V3LHS_414089
SLC20A1	RHS4696-200764531	AAGCAGTTTATTGACTGTT	V3THS_401441
SLC20A1	RHS4696-200704384	CACAGGGATTTAACAACAA	V2THS_70254
SLC2A3	RHS4696-200696179	CAAAGAATGTTTATAGCAA	V2THS_94896
SLC2A3	RHS4696-200707355	CTCCTGGAGCCTTTGAATA	V2THS_229112
SLC2A3	RHS4696-200709545	GGAGAAATGTTGTTCATTA	V2THS_94893
SLC45A3	RHS4696-201898618	AAGAGCGACTTGGCCAAAT	V3THS_318622
SLC45A3	RHS4696-201905636	ATGACCTTCACGCTGTTTT	V3THS_318625
SLC45A3	RHS4696-201899552	TCCTAGTTGAGACACACCT	V3THS_402388
SLC7A11	RHS4696-200761986	AGGTCAAACGCAGAACTTT	V3THS_392257
SLC7A11	RHS4696-200766503	TGATTTATCTTCGATACAA	V3THS_392258
SLC7A11	RHS4696-200766193	TGGAGTTATGCAGCTAATT	V3THS_392256
SLCO4A1	RHS4696-201903183	CGCTATGACCTGCACAGCT	V3THS_313912
SLCO4A1	RHS4696-201896825	GGCTTGTGTGTCCTCAGTT	V3THS_401731
SLCO4A1	RHS4696-201903245	TCCTGCTTGGTGTACCAGA	V3THS_313913
SLIT2	RHS4696-200766527	CGGGAAATCCTAGATGTCA	V3THS_330438
SLIT2	RHS4696-200768205	TGGAGCTTTCTCACCATAT	V3THS_330441
SLIT2	RHS4696-200765728	TGGGTGAAGTCGGAATATA	V3THS_330442
SNED1	RHS4696-200771640	CCCGAGCTCCTGGACTTCA	V3THS_329337
SNED1	RHS4696-200773208	GGACTCTACGTGAACAACA	V3THS_329334
SNED1	RHS4696-200775363	TCAGTGAAGCGAAACAGTA	V3THS_329336
SPTBN2	RHS4696-200778614	AGATGAGAAGTCAATCATT	V3THS_389475
SPTBN2	RHS4696-200774712	CGGCTCATCTCGGACATCA	V3THS_389476
SPTBN2	RHS4696-200772352	TGGATGAGAGAGAAGACCA	V3THS_389471
SREBF1	RHS4696-200752129	CCAGTGGTCTGGCTGCTCA	V3THS_331101
SREBF1	RHS4696-200752586	GCGGAGAAGCTGCCTATCA	V3THS_331102
SREBF1	RHS4696-200752172	TGCAACACAGCAACCAGAA	V3THS_331103
ST18	RHS4696-200752794	AGACTGTAAGTGAAAATTT	V3THS_322044
ST18	RHS4696-200699304	CGAAATAGAAGTGGATGAA	V2THS_78847
ST18	RHS4696-200757407	CGGAAGGAATAAGAAGACA	V3THS_402884
SVOPL	RHS4696-201896400	TGAATAAATACTAAATTTT	V3THS_411892
SVOPL	RHS4696-201901386	TGCTACTCGGTAATTAGTA	V3THS_411891
SVOPL	RHS4696-201897734	TGGTCTGTGGTTCAAAGTC	V3THS_382978
SYK	RHS4696-200750002	AGGATAAGAACATCATAGA	V3THS_366144
SYK	RHS4696-200754895	CCGGAATGCATCAACTACT	V3THS_366146
SYK	RHS4696-200751251	TGGACATACGATGTGGAAA	V3THS_366147
TCF3	RHS4696-200766852	ACATACACTTTGTCAGAGA	V3THS_408802
TCF3	RHS4696-200759751	AGCACCAGCCTCATGCACA	V3THS_361803
TCF3	RHS4696-200687277	GCCTGCAGAGTAAGATAGA	V2THS_262702
TERT	RHS4696-200772080	ACGGAGACCACGTTTCAAA	V3THS_340161
TERT	RHS4696-200774940	AGGCTCTTTTTCTACCGGA	V3THS_340162
TERT	RHS4696-200770296	TGGAGCAAGTTGCAAAGCA	V3THS_340159
TET1	RHS4696-201897147	AGTTGTAAGTTATCAAGAA	V3THS_399499
TET1	RHS4696-200687721	CTTCGATAATTAAGATCAA	V2THS_202091
TET1	RHS4696-200684268	CTTTGCTAGTGCAGTGTAT	V2THS_203196
TMCC2	RHS4696-201903478	AAGCAAGTGTTCGAGAAGA	V3THS_304107
TMCC2	RHS4696-201900534	ACCGAGCAGATCAAGATTG	V3THS_304110
TMCC2	RHS4696-201900373	CGCATCAAGCAAGTGTTCG	V3THS_304108
TRAP1	RHS4696-200773734	TGGACTTGTTGACGACCCT	V3THS_327082
TRAP1	RHS4696-200772139	TGGTTCTGGAGTGTTTGAA	V3THS_327083
TRIM47	RHS4430-200221401	CACAGAAGCTGGACTCGGA	V2LHS_92054
TRIM47	RHS4696-200766010	CCCTCAAGAAGTCCTGCAT	V3THS_366409
TRIM47	RHS4696-200768340	TGCAGCTGTTTGGAACCAA	V3THS_366404
TRIM8	RHS4696-200769732	AGCAGCTGCGGAAAATGCT	V3THS_395238
TRIM8	RHS4696-200691796	CAGGATTTCTACAGGGTGT	V2THS_137605
TSPAN9	RHS4430-200303348	AAGATGTGGTTCGATGACA	V3LHS_334942
TSPAN9	RHS4430-200281743	ACTGACTACACAGACTGGT	V3LHS_334945
TSPAN9	RHS4696-200769984	TGCTGTGGTGTCACTGACT	V3THS_334941
UBASH3B	RHS4696-200690102	CAAATTAGTTGTTTCAGAA	V2THS_196202
UBASH3B	RHS4696-200694287	CACTGCAACTGAGAAATTA	V2THS_221510
UBASH3B	RHS4696-200679254	CATTATCGATCATGTCTAT	V2THS_177987
UBE2L6	RHS4696-200683968	CCAAGCCACTGATGGGAAT	V2THS_28431
UBE2L6	RHS4696-201905391	CGGAGCTGTTCAGAAAGAA	V3THS_358722
UBE2L6	RHS4696-200674894	GCCTCAGACTGTGAAGTAT	V2THS_28429
VASH2	RHS4430-200295859	ACAGTCAAGAAGGTCAAGA	V3LHS_379711
VASH2	RHS4696-200687559	CACAAGAGGTCACGTACTA	V2THS_157595
VASH2	RHS4696-200676950	GAGGAACTGCAACTATTTA	V2THS_157593
VAV3	RHS4696-200706941	CAGAGACCGAACTTATTAA	V2THS_65379
VAV3	RHS4696-200679799	GAGAATATGCAATTAGCAT	V2THS_65377
VAV3	RHS4430-200284006	TCGGTATGACTTCTGTGCA	V3LHS_361621
VWA1	RHS4696-200776063	AGCGTCTCTCACTACGAGT	V3THS_388814
VWA1	RHS4696-200773908	AGGAACAGCTGTTTGCTGA	V3THS_388811
VWA1	RHS4696-200773200	CGGACTACGACGTGGCGCT	V3THS_388813
WT1	RHS4430-200274063	ACAATGTCTGGTTAGTTAA	V3LHS_411465
WT1	RHS4696-200701931	GTGTTGATCTTACAAGATA	V2THS_202981
WT1	RHS4430-200275121	TCGTTCAGACCAGCTCAAA	V3LHS_380351
YES1	RHS4696-200683347	AGTGGAATTTGAAAGTATA	V2THS_69604
YES1	RHS4696-200687054	CAGTCAGTATGCAATCTTA	V2THS_69601
YES1	RHS4696-200673996	GTGACAATGTGAAACACTA	V2THS_69602
ZFP36L1	RHS4696-201897349	AACGACTATTTGCAGTTTA	V3THS_411215
ZFP36L1	RHS4696-201898396	AGCTCCAAGTTCCACCAGA	V3THS_378702
ZFP36L1	RHS4696-200675511	GTGCCCATCTCAAGACATT	V2THS_62453
