# Supplementary material for: The Oncogenic Transcription Factor RUNX1/ETO Corrupts Cell Cycle Regulation to Drive Leukemic Transformation
Source: Cancer Cell. 2018 Oct 8;34(4):626–642.e8. doi: 10.1016/j.ccell.2018.08.015 (PMC6179967; doi:10.1016/j.ccell.2018.08.015)
Supplement: Table S2. RNAi Screen In Vitro Next-Generation Sequencing Reads, Related to Figure 1 [file mmc3.xlsx]

## Sheet: Table S2
Table S2. RNAi screen in vitro NGS reads, Related to Figure 1
In vitro reads of shRNA libraries
ltc: long-term suspenstion culture
cfa: colony formation & replating assay
sampleName.1	S10	S11	S12	S13	S14	S15	S16	S17	S18	S19	S1	S20	S21	S22	S25	S26	S27	S28	S29	S2	S30	S3	S4	S5	S6	S7	S8	S9
condition	d15_noDox	d15_Dox	d26_noDox	d26_Dox	d56_noDox	d56_Dox	baseline	d3_noDox	d3_Dox	d17_noDox	baseline	d17_Dox	noDox_1	Dox_1	d28_noDox	d28_Dox	Dox_2	d39_noDox	d39_Dox	d3_noDox	Dox_3	d3_Dox	noDox_1	Dox_1	noDox_2	Dox_2	noDox_3	Dox_3
sampleType	Kasumi-1	Kasumi-1	Kasumi-1	Kasumi-1	Kasumi-1	Kasumi-1	SKNO-1	SKNO-1	SKNO-1	SKNO-1	Kasumi-1	SKNO-1	SKNO-1	SKNO-1	SKNO-1	SKNO-1	SKNO-1	SKNO-1	SKNO-1	Kasumi-1	SKNO-1	Kasumi-1	Kasumi-1	Kasumi-1	Kasumi-1	Kasumi-1	Kasumi-1	Kasumi-1
process	ltc	ltc	ltc	ltc	ltc	ltc	ltc/cfa baseline	ltc	ltc	ltc	ltc/cfa baseline	ltc	cfa	cfa	ltc	ltc	cfa	ltc	ltc	ltc	cfa	ltc	cfa	cfa	cfa	cfa	cfa	cfa
shRNA	S10	S11	S12	S13	S14	S15	S16	S17	S18	S19	S1	S20	S21	S22	S25	S26	S27	S28	S29	S2	S30	S3	S4	S5	S6	S7	S8	S9
V2LHS_62635	297	375	408	440	339	254	194	99	196	162	268	172	114	54	150	18	138	120	115	420	127	400	388	432	364	418	454	206
V2LHS_262915	221	291	338	310	253	262	171	82	183	129	252	163	140	55	111	26	153	162	143	316	144	334	289	427	253	395	256	225
V2LHS_61332	122	235	215	272	190	138	140	96	157	120	163	125	80	32	115	16	77	130	92	200	29	246	287	300	187	244	265	137
V2LHS_150279	401	360	635	392	416	99	373	213	314	289	468	176	236	73	290	10	119	307	85	657	84	613	537	415	391	302	514	121
V2LHS_152050	87	104	115	92	73	49	66	44	68	61	77	65	27	19	64	14	40	46	94	117	37	116	125	109	111	92	135	27
V2LHS_91487	350	418	439	521	365	302	264	168	227	200	316	233	162	48	207	22	129	212	125	469	106	453	512	586	428	434	638	256
V2LHS_76550	287	390	442	438	293	240	287	148	291	280	332	254	171	106	261	22	390	279	181	441	438	439	382	536	369	373	333	170
V2LHS_150350	426	679	697	711	579	421	498	254	388	424	523	450	352	152	365	57	519	425	331	679	452	746	680	704	492	500	586	305
V2LHS_91486	325	399	396	495	421	319	287	117	250	216	305	231	116	93	200	32	197	233	170	486	235	484	406	585	338	383	385	197
V2LHS_116207	206	309	276	269	217	125	163	63	126	105	222	118	87	40	125	9	99	162	55	316	52	316	266	354	244	240	271	110
V2LHS_150282	319	321	512	346	411	206	296	169	242	268	369	177	289	64	251	26	123	268	80	538	120	448	479	406	395	235	397	115
V2LHS_89965	297	439	408	554	380	289	252	135	211	187	352	233	114	80	192	26	207	165	207	497	223	457	469	553	310	446	465	292
V2LHS_133568	218	335	302	356	250	189	159	77	135	122	249	152	71	29	123	28	110	118	108	326	106	267	312	403	233	283	338	126
V2LHS_111771	295	446	444	575	315	294	243	155	245	243	351	217	153	80	252	27	157	304	134	519	180	438	518	596	444	448	519	254
V2LHS_173293	279	466	401	494	332	279	181	111	151	143	274	168	98	53	139	23	154	131	101	412	180	449	482	588	442	378	557	219
V2LHS_92054	210	346	312	328	210	174	153	83	158	117	200	105	96	55	116	14	111	130	84	312	119	342	328	366	204	284	258	108
V3LHS_646194	172	283	311	351	274	196	171	107	159	158	217	192	98	63	191	16	211	258	141	313	222	318	260	312	252	226	351	169
V3LHS_642967	195	292	283	331	198	194	163	82	150	136	249	178	81	49	126	15	147	149	112	315	107	303	311	372	204	267	268	109
V3LHS_413668	141	158	164	207	146	127	91	57	95	79	150	108	67	30	71	18	175	108	167	162	208	166	181	218	139	172	154	86
V3LHS_369472	344	475	529	553	448	316	317	198	312	269	417	275	202	83	271	43	210	370	254	582	190	586	582	620	457	542	581	276
V3LHS_410162	164	211	271	277	186	135	169	101	202	161	205	195	132	63	154	34	163	204	172	262	121	290	228	350	180	219	236	118
V3LHS_409382	270	360	331	342	299	255	246	111	206	156	293	210	122	64	185	22	129	193	143	436	88	374	390	424	296	328	373	152
V3LHS_399831	401	578	692	691	560	398	453	236	405	348	466	417	257	162	381	46	417	397	309	751	474	669	667	790	569	485	697	282
V3LHS_366913	145	277	196	276	164	158	193	113	177	160	193	227	93	68	211	27	129	184	111	297	98	307	253	333	177	243	232	109
V3LHS_369474	247	452	360	472	286	228	244	154	252	212	324	225	159	65	176	26	152	188	155	432	171	428	367	456	250	339	285	128
V3LHS_388922	385	501	493	611	427	362	349	186	292	312	430	421	216	113	340	40	283	364	309	497	151	510	517	635	499	465	565	265
V3LHS_321414	110	162	179	217	322	245	93	48	94	92	132	82	60	51	121	19	213	215	126	158	257	158	184	210	177	178	202	83
V3LHS_399829	312	399	426	485	322	307	210	105	192	195	298	228	98	78	155	22	137	142	139	449	132	474	405	536	332	431	470	194
V3LHS_405771	34	57	55	82	42	49	48	16	34	33	32	35	30	5	47	2	5	52	22	66	8	61	54	67	55	55	68	27
V3LHS_366918	20	45	23	12	13	14	13	9	15	14	9	7	0	13	14	1	32	8	6	19	16	53	57	43	24	40	28	18
V3LHS_411465	431	516	589	632	600	383	327	189	323	266	427	266	196	84	256	27	270	251	167	605	221	604	626	713	465	569	700	383
V3LHS_321411	156	230	225	292	219	249	98	50	92	62	169	85	45	22	77	6	52	57	39	231	50	222	209	351	180	259	247	180
V3LHS_400054	217	355	355	364	275	139	235	109	214	169	259	102	110	28	185	1	84	202	36	395	76	394	424	442	384	292	596	136
V3LHS_385531	219	349	238	381	159	203	228	121	164	210	192	236	162	88	321	39	235	314	151	351	154	331	361	495	224	432	271	190
V3LHS_380351	427	592	607	636	533	302	273	125	250	234	455	255	135	81	224	31	217	236	128	640	208	630	714	864	588	644	786	356
V3LHS_321162	355	495	515	635	479	361	357	195	315	247	358	337	179	90	297	40	255	319	286	533	171	578	571	694	491	535	729	312
V3LHS_412525	724	666	1124	434	1017	267	596	338	567	518	756	485	383	127	552	63	315	566	327	1056	277	1066	1015	624	776	282	981	111
V3LHS_366915	177	268	293	314	140	132	186	95	167	135	205	177	80	46	149	14	176	122	124	337	159	303	311	405	176	250	206	92
V3LHS_334945	17	33	39	50	32	41	33	13	35	22	36	23	24	5	18	2	19	24	25	42	16	42	27	44	12	26	7	23
V3LHS_361621	262	424	400	501	354	439	240	135	174	165	299	184	151	66	170	37	266	146	207	399	269	382	445	531	299	474	423	276
V3LHS_353673	217	299	298	361	225	200	170	100	186	135	229	173	134	75	127	18	182	147	144	325	150	349	272	403	228	317	296	169
V3LHS_314984	46	64	59	84	40	75	41	21	45	34	58	30	39	4	31	2	5	29	6	73	0	81	74	100	50	58	46	36
V3LHS_365622	261	386	387	388	329	212	275	158	254	193	327	296	167	114	244	33	272	246	268	494	222	454	457	464	303	371	395	195
V3LHS_387747	345	397	423	477	310	286	311	189	308	266	355	322	194	101	313	51	360	318	293	475	301	452	425	544	302	408	399	221
V3LHS_402863	296	483	527	544	489	366	268	156	259	251	351	266	173	91	253	32	173	253	236	476	181	484	537	672	459	483	506	352
V3LHS_414091	325	412	456	521	414	311	321	190	280	205	364	270	166	89	231	29	338	248	207	537	332	547	519	662	442	445	502	255
V3LHS_402865	383	544	586	599	483	355	315	184	286	230	419	290	203	101	272	21	292	306	213	609	204	619	504	613	439	524	636	322
V3LHS_328331	176	188	273	223	210	104	173	94	128	139	177	94	74	37	108	11	55	135	37	252	30	259	231	326	220	187	247	87
V3LHS_393191	342	493	569	590	420	351	335	181	288	263	401	335	165	105	229	44	342	213	255	586	423	572	498	655	376	514	419	261
V3LHS_387746	229	304	314	386	329	238	238	133	195	174	303	217	122	47	198	15	123	156	109	368	101	332	357	537	237	334	255	156
V3LHS_348744	262	421	388	552	318	398	264	138	250	235	331	250	151	82	213	46	217	272	232	423	182	423	456	513	394	367	699	209
V3LHS_337068	230	361	343	319	254	178	233	113	199	205	282	307	221	110	256	44	308	319	334	334	326	337	371	436	218	272	291	148
V3LHS_310526	370	529	523	674	371	383	422	223	405	388	439	484	555	251	491	78	1769	684	666	616	3358	677	584	721	456	605	583	353
V3LHS_403029	83	71	102	109	82	75	67	49	82	70	88	68	45	22	92	12	64	89	43	136	70	107	96	135	75	98	93	56
V3LHS_348743	117	191	127	123	42	48	105	64	127	144	64	96	16	91	188	18	224	133	56	151	225	224	300	226	81	181	118	40
V3LHS_414089	234	299	393	388	309	249	229	110	183	145	267	214	106	55	141	21	305	150	174	414	404	424	331	455	367	334	755	206
V3LHS_331428	312	423	482	502	423	362	301	151	257	214	345	227	240	90	253	23	261	254	209	515	212	507	428	560	358	457	446	256
V3LHS_376082	70	171	108	78	22	47	43	26	60	74	25	39	9	35	85	12	82	59	11	130	51	143	243	114	52	138	63	35
V3LHS_379711	166	260	308	333	186	161	174	91	141	123	207	132	140	40	123	10	53	112	96	303	40	289	280	338	209	268	259	156
V3LHS_403208	406	473	610	525	496	224	360	207	311	268	427	298	192	103	287	41	322	293	222	567	323	572	574	722	461	543	665	323
V3LHS_410861	350	455	490	512	506	403	327	174	318	258	358	295	229	69	231	27	169	255	121	541	167	532	464	504	375	383	451	248
V3LHS_376080	244	376	355	412	284	230	282	160	230	243	304	317	148	103	273	37	358	292	253	419	443	460	421	499	285	352	294	161
V3LHS_326248	157	252	221	320	192	310	170	72	121	82	189	115	94	33	104	10	82	103	91	250	67	244	230	300	167	163	135	79
V3LHS_365904	321	408	453	459	408	249	328	184	305	275	345	325	263	117	322	45	346	336	258	478	329	463	541	567	426	431	541	299
V3LHS_364833	401	514	537	615	380	354	372	177	244	204	388	286	120	96	245	34	332	250	214	578	353	598	568	746	376	530	421	262
V3LHS_321163	257	333	309	364	239	198	278	132	275	214	309	203	139	70	247	27	285	243	198	404	321	353	320	452	224	243	219	144
V3LHS_412141	437	690	642	894	529	590	429	253	384	323	517	401	292	125	349	39	356	366	259	791	400	714	766	881	552	695	700	338
V3LHS_334942	406	604	673	707	569	485	336	194	286	255	457	277	206	85	242	26	251	273	192	579	147	569	605	780	468	610	564	328
V3LHS_360289	413	532	605	607	536	324	409	197	366	288	463	355	329	139	274	42	337	353	297	666	374	636	573	625	487	381	516	168
V3LHS_345163	120	169	154	210	125	118	129	65	103	78	168	84	75	38	77	10	86	82	70	213	58	229	217	284	158	193	161	120
V3LHS_324181	200	275	305	312	255	148	163	89	181	174	241	178	114	68	161	15	187	170	122	372	152	355	330	443	271	307	319	153
V3LHS_360287	266	368	354	414	285	236	252	154	280	260	287	331	215	104	249	44	294	267	262	381	399	449	372	541	307	417	393	219
V2THS_80942	160	240	259	310	239	187	185	110	161	131	207	162	122	61	144	14	106	168	125	269	84	248	280	347	188	257	241	144
V2THS_69602	349	491	462	580	459	396	245	146	266	208	356	303	183	81	209	35	233	233	252	518	167	556	510	679	448	530	643	333
V2THS_80940	238	380	368	369	282	203	234	142	231	232	319	282	119	69	209	37	223	223	243	404	147	416	360	433	284	353	365	184
V2THS_235359	395	551	605	709	564	485	374	210	348	302	372	291	232	116	273	34	411	293	265	583	410	590	529	731	469	570	630	370
V2THS_23393	473	663	692	833	595	521	419	229	437	296	563	384	314	151	345	43	409	373	281	813	405	811	639	884	584	685	662	419
V2THS_28429	242	384	424	403	434	279	259	111	243	197	313	178	165	62	169	22	85	199	127	377	75	437	404	429	338	275	368	138
V2THS_152051	4	16	13	17	12	14	1	2	4	0	4	0	1	0	9	0	0	5	0	12	0	12	4	16	5	14	1	7
V2THS_62453	204	292	287	337	297	175	181	88	164	142	225	157	99	58	154	15	182	116	96	292	197	349	282	353	281	243	350	121
V2THS_185329	374	487	521	642	468	384	328	187	321	258	393	334	178	106	321	39	377	452	262	518	409	527	591	678	565	574	642	287
V2THS_157593	300	403	501	464	422	251	229	167	230	259	293	210	202	71	260	23	172	278	167	473	163	470	472	569	349	417	456	209
V2THS_218846	494	597	622	728	639	433	399	176	343	269	496	290	230	100	300	27	224	263	156	703	193	710	657	745	579	614	657	346
V2THS_32084	248	335	443	484	292	247	228	118	141	126	255	154	133	53	165	21	113	150	92	391	95	379	376	480	294	328	281	165
V2THS_83563	335	547	477	671	426	417	334	137	310	263	380	307	195	123	285	43	330	267	225	637	364	600	576	683	458	536	505	307
V2THS_89963	190	293	333	336	280	215	196	114	201	145	230	172	85	53	133	20	145	152	137	346	109	321	329	376	271	331	397	158
V2THS_179383	122	133	172	160	124	59	114	58	88	93	125	98	147	29	110	17	55	101	87	163	24	153	160	165	128	113	131	49
V2THS_33237	270	383	459	442	324	263	245	112	236	176	320	251	154	86	190	25	267	175	155	471	314	456	476	567	367	421	519	249
V2THS_139461	456	582	529	640	490	336	335	192	330	300	459	293	170	88	318	31	232	299	249	702	160	651	562	744	552	644	592	320
V2THS_177987	462	659	755	793	609	525	397	213	405	336	493	331	267	115	352	38	368	405	309	684	343	682	741	832	624	735	738	408
V2THS_84599	443	576	658	734	690	612	351	168	280	254	432	300	158	99	250	47	258	242	276	706	238	608	589	791	507	664	672	325
V2THS_217601	430	551	556	625	487	432	362	159	314	273	399	366	189	98	284	45	413	335	292	543	318	562	635	802	561	655	651	356
V2THS_65377	353	462	521	541	492	408	345	207	319	323	374	377	296	108	273	57	347	300	320	503	338	490	486	603	457	546	533	304
V2THS_89833	302	434	449	502	322	273	273	147	218	209	316	250	166	79	200	37	258	213	243	525	215	539	423	547	327	442	371	218
V2THS_256549	362	508	525	567	413	390	338	152	283	215	403	269	185	84	225	38	195	228	252	589	134	547	615	733	566	542	692	293
V2THS_83560	273	417	254	388	157	187	171	109	132	178	189	115	40	59	199	12	182	174	88	392	135	331	477	496	225	414	257	104
V2THS_111770	414	516	547	665	483	386	395	224	418	327	462	360	289	98	316	52	270	370	262	610	178	605	595	726	429	557	588	292
V2THS_98860	270	333	404	415	324	282	304	149	260	252	327	291	216	98	254	42	260	278	222	421	195	417	392	516	332	397	413	242
V2THS_91567	445	588	584	619	510	417	356	183	286	255	438	279	197	90	239	38	256	229	209	678	236	618	573	731	554	534	707	271
V2THS_69604	361	399	472	427	356	203	284	163	262	190	381	238	147	65	264	24	170	253	177	560	156	513	461	513	325	390	454	171
V2THS_48323	384	542	611	765	648	679	334	168	313	202	434	292	163	88	213	47	294	282	273	585	237	568	574	768	563	649	791	356
V2THS_150334	176	257	275	287	166	168	146	81	158	146	235	114	176	70	159	15	253	161	72	322	338	282	257	353	174	265	248	139
V2THS_28431	262	384	372	473	335	305	243	124	214	191	294	225	146	58	176	28	147	186	139	373	123	400	420	555	260	368	299	180
V2THS_203196	345	468	499	576	477	360	349	175	267	280	394	279	192	76	308	47	317	277	278	486	298	589	487	648	430	437	558	256
V2THS_226566	335	511	492	590	503	444	264	161	267	183	379	276	187	101	202	39	357	221	174	489	301	545	539	702	453	524	562	297
V2THS_17689	268	324	316	325	231	192	193	117	189	173	255	228	94	72	205	21	110	199	181	351	90	339	339	365	243	246	282	79
V2THS_48252	194	308	358	330	358	181	152	96	160	141	229	144	78	45	168	18	95	157	79	331	99	340	424	422	351	356	425	182
V2THS_76974	328	478	538	547	458	328	277	180	262	234	375	311	143	78	250	36	291	239	237	584	228	500	536	655	476	409	574	248
V2THS_96399	305	488	513	626	426	328	237	126	222	169	313	210	108	71	197	21	177	204	147	469	139	499	521	685	378	459	457	243
V2THS_246235	392	513	577	632	408	353	336	144	311	264	431	279	244	108	265	32	185	294	172	610	168	588	514	751	439	519	483	252
V2THS_48470	255	400	289	407	176	227	179	109	162	159	232	182	99	93	244	27	225	234	152	420	191	349	452	524	203	338	215	119
V2THS_62634	146	205	203	174	129	101	172	101	127	170	152	157	75	41	245	25	70	269	104	231	60	267	260	232	106	161	134	43
V2THS_69601	302	390	452	478	364	262	366	217	326	306	374	376	253	130	360	43	355	304	289	498	258	515	434	547	358	360	384	230
V2THS_262702	393	449	611	474	502	264	303	169	261	234	458	256	173	73	236	25	319	243	193	654	358	631	636	584	443	359	623	160
V2THS_157595	260	362	391	413	296	229	215	126	185	152	328	173	142	62	145	21	169	187	142	399	189	410	383	467	288	383	341	190
V2THS_30960	233	300	393	364	306	205	223	136	231	243	312	273	151	82	268	36	319	299	218	382	805	314	336	438	227	291	246	216
V2THS_202091	273	370	434	452	378	282	215	103	188	150	309	187	130	52	184	22	109	167	135	429	57	399	394	490	321	354	434	229
V2THS_84597	401	540	588	618	482	481	357	185	315	288	428	375	240	101	349	53	350	353	354	666	223	619	673	827	496	699	620	439
V2THS_48408	354	498	522	623	449	359	322	166	294	252	369	361	228	109	290	49	471	288	306	526	430	512	565	707	421	532	431	261
V2THS_206392	407	524	550	631	444	366	358	218	361	278	430	472	223	144	304	51	394	291	392	619	327	584	604	692	507	467	603	285
V2THS_132288	390	579	532	590	541	361	362	191	350	305	467	398	275	122	363	52	394	408	302	616	431	657	606	687	465	594	535	401
V2THS_91564	356	481	547	557	357	363	374	200	325	276	403	372	196	123	342	36	492	466	382	592	590	590	505	617	416	536	562	261
V2THS_150351	85	124	153	176	125	105	53	30	51	49	75	43	35	26	48	4	48	39	33	127	45	137	114	116	67	94	89	37
V2THS_196202	355	480	490	549	431	343	314	156	294	226	392	250	200	111	244	30	271	214	173	571	219	625	579	720	412	546	525	313
V2THS_233065	236	349	370	426	328	292	230	145	236	212	290	256	232	95	269	40	266	321	226	429	216	419	339	448	278	358	313	177
V2THS_33238	310	452	447	588	388	287	262	155	254	217	318	258	129	82	185	31	184	186	175	493	172	437	549	665	476	470	694	254
V2THS_217035	329	441	545	539	424	258	322	204	334	270	377	329	193	94	315	35	212	306	240	552	111	707	567	634	421	391	453	255
V2THS_135984	435	576	658	586	503	358	451	258	390	374	504	414	332	133	425	49	429	540	361	717	427	652	613	760	543	463	602	249
V2THS_137605	213	356	333	345	276	173	193	99	168	174	243	133	103	49	154	15	116	168	83	362	87	364	300	487	251	311	262	172
V2THS_230442	275	359	364	402	364	281	255	143	211	211	304	162	124	51	182	12	149	233	117	401	125	381	350	403	251	272	306	126
V2THS_68591	345	568	588	695	422	434	312	217	327	252	427	328	205	96	242	45	178	261	273	632	123	578	538	709	455	589	555	340
V2THS_262965	323	551	500	553	377	295	342	195	298	274	420	327	250	94	347	64	336	464	262	551	348	569	484	592	355	421	474	220
V2THS_221510	230	317	364	415	267	254	219	108	214	208	288	235	149	86	249	39	359	347	310	426	403	421	382	504	295	438	360	263
V2THS_135477	310	482	519	633	477	468	304	151	243	223	393	278	178	97	242	44	288	296	332	470	271	450	481	699	371	538	633	314
V2THS_67755	1663	2087	2322	2546	2027	1509	1338	786	1233	1155	1630	1247	944	387	1199	156	944	1314	925	2293	804	2417	2259	2700	1912	2152	2395	1290
V2THS_117239	380	618	622	644	562	335	382	178	314	293	401	344	186	105	281	29	330	286	251	613	333	646	602	746	554	517	672	271
V2THS_133248	321	491	566	633	438	400	261	145	249	172	365	219	105	76	192	21	184	187	191	555	145	565	619	631	446	566	511	318
V2THS_94896	476	591	662	723	587	471	313	204	324	274	480	302	204	100	312	36	296	305	225	714	331	729	632	719	513	591	624	320
V2THS_53637	222	318	337	405	249	207	269	165	239	205	287	246	165	76	228	25	273	239	178	413	307	387	338	457	293	330	291	182
V2THS_165169	259	360	419	469	304	255	288	145	244	228	331	255	172	113	263	40	316	305	246	437	223	411	389	562	329	340	351	164
V2THS_68589	470	686	656	741	506	510	493	265	456	411	520	568	335	203	467	62	683	547	474	737	655	756	646	875	571	685	842	380
V2THS_112962	359	546	542	655	455	456	325	195	321	306	437	347	257	104	362	44	210	407	281	569	151	616	570	711	422	505	548	314
V2THS_136411	345	426	470	468	394	251	229	143	201	181	346	253	131	70	224	36	131	214	194	544	163	490	513	558	395	358	470	188
V2THS_77666	342	390	483	475	338	263	382	172	343	293	387	412	227	139	318	55	404	386	435	516	336	573	444	594	331	370	409	207
V2THS_141103	353	439	433	469	326	243	243	127	216	177	307	228	174	124	217	25	344	230	182	455	340	417	491	644	374	387	470	212
V2THS_172671	290	318	407	387	315	195	249	127	272	257	354	259	185	70	259	37	222	338	224	501	216	460	470	401	396	260	468	146
V2THS_30654	256	336	369	398	256	185	211	135	227	199	303	224	172	63	225	41	198	275	208	415	137	421	313	427	269	259	243	161
V2THS_76969	170	49	262	66	204	33	185	98	155	119	225	90	108	17	134	2	12	130	29	287	18	234	268	93	198	72	257	46
V2THS_33236	279	366	387	450	415	313	284	149	261	253	321	275	158	85	212	27	228	216	191	437	185	500	410	567	309	410	417	255
V2THS_78847	332	457	461	587	388	364	312	157	266	241	369	273	176	73	247	27	203	237	163	501	198	441	445	550	434	488	489	231
V2THS_264172	253	428	404	515	271	268	272	137	258	220	279	316	184	102	277	35	571	300	302	450	654	464	404	510	299	351	437	190
V2THS_76970	334	436	482	425	402	217	300	148	255	207	392	246	187	63	224	27	153	230	125	525	112	537	522	603	366	419	457	211
V2THS_221652	302	432	396	491	322	298	226	131	258	224	324	205	116	71	226	29	155	187	161	404	183	445	419	576	410	422	444	207
V2THS_52801	333	503	503	555	427	313	301	184	290	215	339	301	163	82	234	27	153	240	250	514	180	468	432	588	423	428	408	244
V2THS_111506	293	438	471	513	401	308	262	130	254	228	369	179	152	47	222	22	95	239	97	530	71	472	441	585	367	401	401	186
V2THS_202981	278	349	416	335	336	127	280	167	251	243	356	299	174	85	272	22	147	273	99	408	115	462	400	506	349	304	426	145
V2THS_86597	194	243	227	282	132	102	174	148	155	184	174	212	241	199	350	61	2071	523	350	369	4686	360	367	374	189	258	194	88
V2THS_247396	392	610	631	699	514	474	472	244	457	440	507	399	476	146	463	54	458	575	330	682	399	686	633	838	475	671	624	433
V2THS_169903	352	506	567	591	478	346	422	217	368	399	419	456	371	164	461	50	496	736	425	598	528	603	519	661	407	471	550	230
V2THS_95181	340	464	509	574	442	265	265	146	287	261	358	234	214	83	281	38	268	255	229	523	251	532	540	622	379	433	398	233
V2THS_19933	267	355	373	332	354	148	239	119	223	189	295	195	178	65	226	22	229	215	150	438	332	424	434	523	264	379	302	148
V2THS_70254	251	315	327	346	286	263	257	162	237	275	295	362	491	173	340	55	1390	472	542	341	3067	385	403	457	297	317	354	148
V2THS_247010	231	340	316	400	269	243	214	127	217	167	292	189	150	79	170	18	106	169	116	382	82	277	344	415	232	315	277	175
V2THS_116205	311	397	431	535	322	307	272	168	286	279	339	335	203	97	274	39	281	314	262	456	285	487	433	614	370	404	397	228
V2THS_51346	354	470	536	536	408	270	259	177	297	233	440	288	207	89	223	34	192	242	172	540	204	583	492	636	374	428	441	250
V2THS_24418	405	533	548	621	414	330	309	159	266	258	413	307	171	73	244	46	183	274	292	557	150	560	506	661	447	569	584	325
V2THS_53636	189	264	313	367	295	191	148	72	151	118	198	141	88	49	130	20	102	147	115	258	68	255	327	359	319	312	423	173
V2THS_30657	494	633	612	762	561	541	362	212	353	322	513	359	244	127	352	50	460	402	307	708	507	709	706	918	484	692	664	366
V2THS_114070	346	513	500	700	509	446	286	163	236	205	373	234	198	44	265	28	137	247	142	494	62	570	514	668	477	629	573	338
V2THS_48406	370	560	537	560	436	289	425	185	358	317	414	458	275	201	370	68	862	447	460	541	616	583	533	656	413	418	464	203
V2THS_65379	268	369	408	492	360	288	254	152	256	220	317	274	154	69	276	38	177	253	243	514	195	431	460	492	344	435	441	251
V2THS_214436	373	539	621	719	635	441	360	179	341	271	387	319	258	113	318	38	324	398	315	621	260	576	675	726	709	584	1132	356
V2THS_229112	358	532	467	539	354	327	282	164	250	220	385	269	157	87	266	24	202	214	202	572	152	525	609	674	468	505	490	280
V2THS_150224	340	533	602	620	488	333	330	151	317	285	387	353	218	112	297	30	260	328	239	629	209	564	507	610	440	504	600	267
V2THS_219063	436	547	667	671	592	325	384	209	330	262	442	295	241	99	304	39	263	348	251	688	213	676	674	679	625	433	834	236
V2THS_43338	376	545	538	644	482	318	445	216	404	358	490	465	332	147	405	67	418	442	436	714	328	623	554	771	465	531	467	295
V2THS_175609	367	516	539	734	456	507	345	186	260	278	454	254	239	109	303	34	292	282	196	633	311	644	532	816	398	583	460	362
V2THS_233638	462	612	696	673	719	396	397	207	426	338	438	388	230	72	373	45	152	347	181	717	119	686	599	817	584	546	838	280
V2THS_48468	181	293	322	354	223	168	228	93	166	180	212	244	112	80	231	26	231	311	263	325	275	367	291	425	211	298	262	130
V2THS_94893	351	439	471	586	389	387	312	154	301	233	386	263	154	96	221	25	193	246	150	515	171	524	488	632	351	398	399	235
V2THS_141105	284	495	453	472	398	275	270	168	278	230	356	290	160	88	230	26	211	224	165	519	213	534	486	590	419	392	534	175
V2THS_75067	271	396	324	426	304	258	177	100	207	165	290	160	121	55	186	22	151	189	93	368	141	417	376	421	271	392	411	268
V2THS_112959	290	342	399	408	330	266	288	185	263	302	296	310	204	92	358	27	368	400	273	450	413	464	400	498	277	377	276	185
V2THS_179385	409	627	618	779	435	447	411	213	379	294	486	417	242	126	333	37	396	320	343	678	339	686	570	747	413	625	467	336
V3THS_370782	401	553	594	699	530	429	325	195	284	224	430	279	188	105	256	26	193	260	148	579	107	588	559	738	508	540	716	318
V3THS_378051	391	466	504	489	385	315	341	172	283	287	396	345	226	109	268	37	458	326	230	508	486	544	465	584	361	474	405	229
V3THS_413828	317	431	435	530	392	400	329	155	292	290	338	275	155	83	278	30	230	287	190	504	220	501	448	623	403	461	501	270
V3THS_408937	501	756	715	897	691	543	494	267	442	397	584	532	321	176	461	84	529	565	515	794	500	753	763	979	628	797	770	533
V3THS_320351	339	542	551	659	430	393	436	227	367	398	436	494	280	198	516	76	745	541	450	653	622	627	623	764	458	566	564	302
V3THS_408939	366	520	545	612	456	334	304	171	254	234	428	306	172	87	269	43	332	248	269	607	272	580	543	724	417	506	545	260
V3THS_330777	291	452	441	475	323	279	332	170	292	225	343	303	226	120	332	34	279	359	209	514	196	477	502	558	340	406	386	181
V3THS_405077	381	579	586	674	535	414	304	145	269	193	469	261	161	80	232	30	274	232	221	715	332	614	583	786	541	596	682	340
V3THS_313533	362	504	432	494	325	241	320	168	257	289	356	251	159	88	317	26	175	335	185	538	164	561	592	632	285	439	323	194
V3THS_411115	309	455	413	517	382	280	273	143	244	217	348	262	183	113	266	21	247	283	141	458	216	484	418	592	339	505	404	237
V3THS_385582	282	524	501	694	401	418	274	159	315	229	365	301	186	97	195	39	365	199	268	559	480	574	467	691	372	573	358	287
V3THS_388097	397	454	594	592	521	289	328	140	303	232	411	290	142	72	252	34	164	288	159	566	116	510	532	604	468	441	584	226
V3THS_356496	298	505	390	493	318	236	269	133	263	211	397	288	152	111	259	39	252	272	223	518	214	533	508	585	355	354	441	128
V3THS_397675	241	378	330	407	226	198	199	85	157	139	265	183	97	72	149	22	200	147	143	434	202	388	378	526	238	324	294	110
V3THS_366144	353	431	507	497	412	380	305	159	258	237	382	321	226	75	237	33	253	308	310	477	233	473	468	579	376	503	466	268
V3THS_398335	456	629	632	727	525	409	466	270	431	458	504	563	461	144	637	77	385	832	448	713	268	668	713	723	557	570	754	306
V3THS_398334	156	195	217	243	207	171	107	53	123	95	159	117	90	37	122	22	144	151	128	212	109	248	219	264	211	216	273	154
V3THS_336362	273	423	435	447	387	333	273	137	228	217	304	250	132	74	236	27	229	281	255	394	269	441	455	508	381	419	483	284
V3THS_388099	268	388	439	434	394	214	195	101	194	171	303	198	154	75	176	23	135	171	140	415	76	428	402	466	371	356	508	173
V3THS_366147	387	591	673	713	613	349	365	203	350	278	553	388	220	114	299	29	291	295	287	700	285	703	685	854	516	463	659	286
V3THS_412690	380	568	500	565	380	360	307	182	279	236	433	300	268	105	310	31	391	319	227	581	342	587	564	614	433	475	580	220
V3THS_331101	157	252	154	187	114	94	118	67	131	100	138	113	34	53	168	25	157	119	87	257	182	266	373	360	175	295	198	89
V3THS_331103	320	500	474	466	363	255	316	170	330	247	416	320	254	113	298	42	268	264	230	589	262	533	562	682	338	524	412	272
V3THS_331102	108	159	160	182	120	52	96	44	91	74	136	88	43	42	54	9	64	62	40	200	41	223	175	251	116	198	152	85
V3THS_398333	63	103	69	44	17	18	38	19	46	53	24	28	5	31	70	11	58	31	12	87	46	123	211	103	49	100	56	20
V3THS_322044	278	408	439	561	378	390	274	145	217	217	357	253	177	114	241	32	213	274	225	477	151	449	420	567	364	556	401	285
V3THS_386836	404	519	605	627	473	418	405	217	371	350	426	477	352	154	409	67	514	420	381	555	518	538	600	741	451	524	499	329
V3THS_385581	526	699	771	881	651	558	490	259	380	365	582	469	238	151	382	61	320	436	367	827	286	831	764	984	686	792	796	429
V3THS_397679	344	485	510	486	340	254	328	185	271	225	354	307	225	82	284	26	191	288	191	488	163	500	516	634	392	455	527	207
V3THS_412360	236	385	329	450	307	264	225	103	218	174	260	233	146	59	195	25	272	207	136	322	338	361	354	486	334	378	394	246
V3THS_351665	387	517	540	635	383	345	367	179	385	340	398	345	290	144	336	41	449	396	271	613	355	567	517	701	501	557	577	267
V3THS_366146	439	609	591	697	464	418	446	242	464	406	474	491	300	169	473	67	393	537	384	712	347	659	623	730	537	547	692	296
V3THS_313529	218	340	361	354	277	205	235	117	198	163	269	230	139	67	191	26	138	207	198	347	90	389	341	419	232	286	362	132
V3THS_386025	379	524	558	632	486	353	287	157	276	264	425	307	189	104	252	38	249	244	272	625	281	613	587	702	425	530	552	321
V3THS_353740	306	423	512	547	517	510	299	166	281	266	336	332	233	114	275	30	348	278	286	531	471	523	514	651	438	510	502	327
V3THS_402884	464	655	776	754	834	499	501	251	470	375	530	464	370	145	365	58	434	359	379	699	359	641	641	799	575	616	585	357
V3THS_330779	448	542	617	668	574	555	375	187	333	296	420	328	187	100	283	42	514	307	270	669	462	702	641	870	551	664	668	398
V3THS_386028	266	354	347	397	321	226	197	92	169	133	241	172	91	38	151	25	169	201	138	425	170	371	399	519	287	395	400	232
V3THS_320352	228	245	276	309	216	141	196	96	184	145	262	175	134	46	153	22	94	153	117	334	106	296	292	387	262	233	284	133
V3THS_363084	270	337	458	404	365	246	236	135	247	197	312	236	105	77	218	27	187	217	213	461	172	390	499	467	398	361	484	177
V3THS_361803	323	397	397	382	253	143	209	128	194	218	361	184	117	79	249	20	216	263	120	522	256	494	505	440	282	271	290	82
V3THS_310444	377	579	582	587	507	294	385	178	357	302	484	391	287	139	360	54	416	419	365	740	437	641	651	678	499	532	620	267
V3THS_324945	452	561	670	721	677	427	454	211	339	365	480	350	207	106	335	35	192	416	223	771	160	650	704	793	655	766	836	505
V3THS_410397	259	393	449	379	374	238	257	126	245	175	302	238	168	79	200	27	207	206	168	411	181	430	442	530	390	350	474	171
V3THS_408974	312	429	476	536	400	276	305	165	236	249	340	308	187	87	241	27	233	276	223	533	154	520	489	620	392	461	481	275
V3THS_327484	479	722	701	868	640	538	400	245	386	356	609	390	258	109	396	58	251	421	323	906	174	879	702	852	569	634	713	285
V3THS_321632	327	499	563	590	433	288	356	170	319	283	411	346	275	152	288	36	492	289	233	597	428	625	576	650	419	463	507	244
V3THS_371449	323	473	451	531	299	265	270	137	250	165	361	222	147	86	203	17	315	218	165	496	403	483	492	687	335	462	432	208
V3THS_401221	412	568	514	639	404	403	431	231	401	383	474	405	260	149	396	49	335	448	340	680	215	744	612	736	521	635	701	324
V3THS_392257	495	687	648	820	641	565	391	227	354	261	502	365	196	104	276	39	221	261	274	794	167	689	706	895	534	649	729	366
V3THS_327482	446	617	676	715	624	479	377	205	317	279	477	294	176	122	255	38	224	261	222	705	199	622	609	777	510	599	823	296
V3THS_399245	279	392	460	478	383	269	389	201	336	420	302	476	231	158	478	59	372	538	428	513	234	462	446	530	366	390	383	183
V3THS_321775	244	364	434	450	313	263	322	169	313	258	352	263	227	84	286	22	251	291	166	459	198	451	455	507	354	392	453	219
V3THS_308638	373	585	574	629	471	304	418	214	368	300	487	339	216	92	322	41	215	308	224	650	176	595	644	712	468	487	564	241
V3THS_401441	449	626	706	759	637	453	426	220	365	314	471	403	220	115	322	46	242	290	280	767	201	711	663	775	503	638	683	300
V3THS_408975	298	430	425	463	369	336	233	133	212	197	287	257	178	79	219	26	314	216	143	474	340	397	530	589	288	520	332	259
V3THS_330442	304	518	474	534	357	326	293	143	269	245	372	356	191	84	279	36	167	293	219	524	140	512	568	649	438	521	568	275
V3THS_366409	397	589	575	606	487	351	338	168	323	278	449	306	273	122	324	31	367	351	227	749	335	681	658	754	444	542	577	304
V3THS_392256	79	113	99	99	72	54	59	47	65	54	74	74	60	27	71	12	70	75	52	118	49	114	120	137	62	72	58	37
V3THS_399247	453	692	699	779	601	417	356	172	329	276	441	376	256	167	290	38	423	336	277	709	516	718	663	846	594	645	774	335
V3THS_327485	396	556	530	601	539	387	338	201	329	291	402	307	194	105	286	40	319	356	214	654	268	565	588	667	514	551	553	304
V3THS_392258	505	683	762	843	893	619	417	258	409	315	551	430	231	134	308	36	302	295	306	790	245	754	697	878	666	694	866	407
V3THS_330438	592	827	953	1079	730	715	612	276	511	456	605	582	278	203	457	58	555	508	521	941	581	913	960	1091	739	937	928	554
V3THS_408802	362	477	551	515	456	239	320	161	351	260	415	294	192	83	241	29	205	279	184	628	160	576	531	519	400	277	420	137
V3THS_410395	406	578	640	657	569	389	431	196	356	346	443	384	263	161	322	51	627	406	348	607	438	605	619	812	532	547	719	356
V3THS_330441	202	288	246	294	209	171	164	89	156	139	221	177	98	64	153	17	180	140	141	371	105	328	316	305	164	265	215	128
V3THS_366404	380	539	599	641	419	316	367	198	316	291	461	369	239	142	335	40	555	367	377	612	629	616	631	812	493	627	658	279
V3THS_379743	209	330	216	218	118	118	96	53	122	130	125	102	30	58	177	22	154	106	91	326	103	334	438	437	190	334	258	91
V3THS_307224	379	411	512	481	375	270	307	176	262	230	361	320	188	140	248	45	683	312	310	535	821	462	468	501	310	330	394	166
V3THS_394269	522	712	781	888	701	604	503	241	467	455	562	579	538	230	515	97	1525	625	703	784	3132	908	768	970	634	742	774	409
V3THS_370355	356	498	566	534	407	348	375	195	336	271	370	414	238	130	279	46	281	260	285	548	173	618	502	596	381	380	380	183
V3THS_379745	278	371	446	396	299	183	203	116	176	170	296	175	88	59	198	28	162	172	92	539	187	433	514	593	247	482	320	200
V3THS_395238	305	528	489	535	400	295	277	109	240	194	372	267	125	89	229	34	253	188	161	570	210	554	605	735	451	556	530	277
V3THS_334941	436	638	589	750	503	473	467	202	432	367	480	424	272	152	419	65	681	546	458	683	1244	680	563	743	357	578	400	246
V3THS_340625	360	457	519	518	406	253	255	185	340	250	363	318	187	103	275	44	337	268	294	514	211	581	469	601	412	464	556	288
V3THS_394710	350	513	507	567	477	385	292	160	254	187	318	268	198	81	252	32	191	316	203	586	156	499	619	686	536	501	827	244
V3THS_340159	167	238	271	288	245	132	161	58	134	104	202	126	84	56	132	22	136	136	71	274	126	270	359	314	191	211	272	101
V3THS_341590	320	441	460	481	255	219	248	135	237	194	362	221	105	79	169	24	215	205	121	500	250	450	526	592	323	528	392	215
V3THS_337882	364	450	488	565	447	291	428	233	365	301	392	378	216	118	316	43	276	324	345	570	241	586	518	647	385	398	456	176
V3THS_319532	271	351	352	403	242	180	293	161	242	276	337	256	166	157	359	31	536	385	139	483	576	453	415	538	280	319	387	142
V3THS_329337	213	358	224	270	126	121	152	80	117	144	141	105	51	56	206	9	143	173	78	367	100	314	358	356	145	237	187	66
V3THS_340624	260	370	360	490	329	281	260	127	242	174	286	247	133	60	182	21	265	194	242	430	293	424	424	502	311	389	373	207
V3THS_340161	407	632	572	681	500	385	347	168	284	244	459	296	177	92	236	36	208	223	167	596	210	607	558	811	505	592	534	289
V3THS_407809	417	636	693	688	704	539	378	211	322	323	455	362	180	104	323	32	224	340	252	578	188	554	565	852	541	582	753	311
V3THS_327083	489	751	684	866	608	500	560	289	470	389	581	510	396	154	472	59	695	465	431	821	746	852	745	988	530	685	594	396
V3THS_400017	510	785	697	977	659	607	430	238	390	358	544	341	216	128	377	35	287	350	263	760	247	784	698	1081	505	817	573	538
V3THS_389471	454	673	745	739	634	389	429	205	365	322	496	372	274	142	336	47	489	391	336	738	474	739	807	873	654	610	682	369
V3THS_331188	97	131	167	194	157	273	143	98	136	158	94	146	110	59	186	20	112	232	86	147	110	147	156	251	87	223	107	148
V3THS_355628	311	415	390	461	329	283	292	131	254	239	315	280	234	75	249	21	161	246	190	509	150	402	409	497	302	337	378	167
V3THS_341592	82	86	94	103	37	51	64	18	41	39	63	61	22	13	66	10	38	53	45	122	36	111	146	151	88	107	160	56
V3THS_388813	234	438	261	402	157	176	171	90	165	177	244	129	63	61	186	21	148	137	82	511	126	449	495	544	209	356	255	110
V3THS_329334	372	606	608	729	565	543	365	188	291	326	459	348	240	114	306	28	299	360	244	601	191	560	634	800	657	585	978	345
V3THS_327082	322	524	454	514	370	231	230	115	212	188	349	243	153	89	252	40	246	243	190	468	202	429	484	593	356	422	384	179
V3THS_388811	446	682	688	777	623	429	467	234	437	303	506	345	267	107	351	29	291	290	243	675	244	644	646	855	548	679	682	284
V3THS_331187	431	643	635	755	500	475	478	250	385	385	488	414	313	140	511	67	416	503	359	665	427	736	769	893	560	641	761	371
V3THS_394707	164	243	136	184	67	109	85	62	122	97	98	108	25	61	162	21	179	116	63	256	138	280	307	284	111	238	94	57
V3THS_394270	438	582	689	691	554	449	379	201	340	316	417	352	217	136	320	36	320	353	336	626	335	663	583	780	444	583	551	318
V3THS_308291	333	421	469	478	361	234	329	164	272	210	408	289	163	81	220	22	229	227	191	537	215	525	431	607	370	525	412	326
V3THS_345149	325	424	497	488	419	299	287	181	271	226	389	226	141	68	234	25	171	205	123	538	138	463	469	659	455	448	651	272
V3THS_389476	142	278	187	215	100	113	145	77	148	141	102	97	57	57	195	16	109	168	35	243	115	283	335	323	132	241	211	58
V3THS_405794	328	484	498	581	416	413	409	239	429	417	384	384	367	120	425	34	328	480	259	573	279	527	571	685	443	466	548	258
V3THS_340162	424	690	639	738	520	437	397	204	344	286	496	366	219	132	333	47	333	354	270	750	365	698	712	895	500	577	608	333
V3THS_308290	372	441	554	589	368	294	375	227	359	292	425	405	234	135	332	37	312	376	264	593	301	643	536	643	412	554	557	227
V3THS_329336	295	450	435	575	354	335	327	184	305	229	411	294	181	93	251	39	399	301	233	541	478	514	479	608	451	462	489	244
V3THS_393855	398	611	584	664	581	378	413	241	404	345	466	348	276	93	317	51	319	375	299	622	244	703	558	699	485	524	556	292
V3THS_354334	252	375	361	464	311	303	201	119	183	188	302	192	122	42	196	14	77	235	106	382	64	422	370	463	338	429	426	260
V3THS_337879	526	686	753	917	693	651	521	327	512	422	559	488	373	131	441	65	480	470	366	779	365	753	766	1041	653	871	932	510
V3THS_331185	258	347	365	365	242	199	237	130	252	185	297	224	155	89	193	31	211	202	197	411	153	378	360	429	252	288	305	113
V3THS_308287	298	482	395	531	350	329	275	144	247	210	295	276	135	83	212	36	227	194	218	478	164	502	425	626	348	483	422	231
V3THS_413713	444	627	623	732	480	396	389	242	321	377	476	432	325	134	405	65	380	472	346	763	342	733	569	865	443	644	573	350
V3THS_355630	468	627	701	792	614	360	398	199	285	255	541	364	178	102	290	38	252	299	340	701	203	697	655	977	639	735	846	440
V3THS_388814	360	573	541	627	509	437	338	155	273	227	423	323	182	94	263	36	284	257	286	628	220	566	598	712	472	591	741	321
V3THS_354331	343	490	542	623	510	492	370	227	333	332	419	366	207	76	297	30	218	362	262	588	129	610	541	772	526	594	685	368
V3THS_400019	286	384	368	458	403	305	249	144	207	156	295	228	113	68	187	25	152	174	150	528	129	466	406	538	357	368	434	210
V3THS_413597	319	425	426	515	380	325	268	125	230	216	322	241	184	88	231	33	232	221	170	443	232	438	394	521	330	396	435	202
V3THS_389475	398	497	576	587	576	374	295	165	339	237	472	300	227	83	230	28	348	256	208	643	398	605	555	729	515	555	722	284
V3THS_388750	273	381	423	398	271	192	288	149	229	188	291	284	113	78	197	39	123	174	172	437	110	426	415	507	292	332	340	127
V3THS_388749	399	486	702	660	549	378	292	160	272	209	468	234	146	76	210	25	152	198	179	683	187	622	599	752	505	633	546	333
V3THS_411892	590	840	746	960	693	541	423	235	426	333	642	422	219	156	392	64	563	443	385	998	564	888	896	1086	799	822	837	463
V3THS_306458	279	426	354	518	321	300	213	126	202	185	263	213	112	88	204	23	286	248	168	418	232	401	414	546	257	421	354	217
V3THS_365494	334	514	478	615	398	391	325	153	305	328	402	397	301	183	444	60	1702	591	590	502	3281	553	537	625	390	456	411	179
V3THS_401731	494	634	667	720	659	389	381	224	383	286	487	343	230	116	263	47	483	263	266	628	548	690	611	816	564	570	758	351
V3THS_411057	20	63	27	60	27	45	25	10	38	29	32	33	34	16	55	10	105	131	60	45	149	61	39	59	30	44	36	21
V3THS_399499	465	578	655	689	576	501	359	229	364	287	472	353	234	102	272	35	323	361	324	723	270	655	680	804	567	753	685	385
V3THS_338143	374	500	526	543	456	295	302	153	226	188	413	274	154	117	230	33	318	200	216	543	259	544	515	628	507	479	618	245
V3THS_411215	15	37	52	51	29	39	7	7	10	9	19	4	7	1	5	1	5	17	4	35	6	31	43	45	40	39	56	32
V3THS_333572	447	633	660	691	677	535	315	196	307	230	441	317	218	108	215	45	229	247	206	653	156	673	636	824	509	560	640	352
V3THS_382978	340	523	527	578	423	341	389	189	313	288	399	376	165	130	340	50	291	332	350	578	271	547	534	652	459	504	677	218
V3THS_391079	315	437	423	453	256	185	294	185	298	284	315	306	204	104	326	42	337	318	193	523	282	507	449	564	291	379	360	145
V3THS_378702	412	606	670	685	600	422	333	168	311	300	405	433	211	143	318	58	576	375	366	639	473	566	609	725	413	576	526	292
V3THS_334002	450	718	685	784	637	471	346	190	341	292	482	326	181	102	287	42	250	296	232	696	254	678	744	798	604	711	826	406
V3THS_333576	358	471	592	614	462	297	373	222	340	346	392	391	236	113	314	41	340	368	375	613	256	531	571	658	439	502	597	263
V3THS_318622	295	386	410	379	316	173	224	152	210	174	263	288	141	114	205	38	288	193	233	470	355	420	419	359	300	225	360	89
V3THS_333997	480	731	719	888	581	462	392	190	347	321	574	412	214	87	308	50	187	327	270	760	172	807	779	972	574	636	820	332
V3THS_402388	590	777	835	867	906	689	392	184	390	296	527	338	243	90	333	47	224	301	253	807	151	764	906	1082	758	961	1014	638
V3THS_391077	402	604	586	675	502	479	311	141	286	290	415	277	183	92	264	43	230	318	265	614	270	583	635	795	574	612	729	316
V3THS_400607	280	339	452	401	386	220	271	121	224	240	285	243	198	84	254	40	185	254	259	441	145	421	390	477	310	263	346	143
V3THS_397766	347	498	557	498	332	212	382	179	337	341	383	385	318	205	506	75	1603	639	608	648	3033	635	699	598	415	486	506	184
V3THS_325352	400	595	616	702	508	443	423	226	352	348	450	387	345	94	412	35	213	519	299	624	202	587	672	710	498	459	567	217
V3THS_338147	256	353	356	412	310	250	256	182	265	199	271	276	194	87	255	34	312	312	252	408	328	367	358	471	310	376	369	233
V3THS_311261	312	426	486	490	389	282	245	151	225	183	372	225	139	88	180	22	155	200	141	486	150	442	457	596	346	423	422	239
V3THS_333999	456	630	722	738	687	470	382	254	388	274	454	386	207	141	335	46	334	341	286	663	321	743	705	900	627	734	847	379
V3THS_304108	149	271	268	332	223	237	106	61	123	100	184	122	95	39	87	19	129	119	108	245	110	239	242	320	180	191	134	117
V3THS_311257	454	674	665	812	562	458	421	274	403	375	521	469	269	162	439	57	598	496	407	756	1054	765	656	891	550	659	661	316
V3THS_304110	351	530	542	579	465	320	343	194	322	281	450	397	197	100	282	37	285	306	299	590	230	623	606	643	488	515	650	259
V3THS_400608	368	539	484	615	413	366	275	142	217	190	447	209	116	84	202	28	155	164	124	590	215	563	699	768	500	558	737	263
V3THS_338144	400	578	518	644	503	386	352	171	308	282	479	321	248	78	269	37	290	263	301	630	245	628	541	613	406	533	435	267
V3THS_411891	439	581	663	697	601	532	445	226	445	364	429	455	227	124	392	52	422	512	432	650	342	670	568	773	413	638	586	366
V3THS_365492	401	549	541	627	484	352	369	223	328	276	479	389	246	134	351	39	475	362	357	605	564	669	534	730	426	540	497	301
V3THS_365490	319	472	495	472	377	335	281	152	322	266	362	275	164	103	247	44	243	226	242	524	252	489	503	591	342	392	443	209
V3THS_332216	621	888	870	1002	763	661	517	296	532	490	596	668	328	225	514	72	824	595	490	935	736	1045	810	1122	656	868	744	465
V3THS_388752	349	449	505	527	421	349	393	216	324	292	397	387	241	108	295	37	289	324	304	493	238	552	535	684	400	422	489	255
V3THS_397765	404	583	606	694	498	434	399	204	358	410	449	466	385	170	459	70	427	570	447	627	374	618	492	712	396	516	428	266
V3THS_332219	401	563	512	699	551	570	357	193	319	271	402	324	160	99	267	37	261	259	254	607	300	560	534	748	474	609	654	303
V3THS_325356	565	712	775	786	724	512	441	233	425	348	551	453	250	157	336	55	347	363	362	757	309	827	709	853	598	621	659	331
V3THS_313912	226	354	251	399	165	262	181	93	175	141	148	133	65	90	176	18	207	162	77	372	208	410	419	534	153	406	210	105
V3THS_377453	230	289	266	351	150	170	203	101	200	161	201	178	84	64	191	21	122	185	142	299	94	327	319	386	170	267	179	97
V3THS_313913	442	692	650	769	545	458	444	272	459	394	525	465	274	162	444	49	409	450	342	739	247	704	710	892	469	672	551	338
V3THS_333573	250	343	433	308	309	121	290	152	291	211	314	205	151	53	259	19	127	230	98	427	109	438	465	484	316	351	448	134
V3THS_304107	496	660	644	683	660	399	385	176	346	370	498	437	494	184	446	75	1651	722	602	628	3274	745	673	800	648	536	843	269
V3THS_397769	334	470	501	592	487	417	387	196	348	280	401	336	271	117	357	40	404	417	270	532	463	535	558	693	426	571	614	327
V3THS_391078	318	341	487	445	389	270	237	141	197	188	330	208	146	69	164	16	304	188	120	425	341	461	422	490	346	342	451	209
V3THS_311256	446	641	717	814	617	447	370	208	271	285	492	355	214	120	322	44	328	304	280	703	312	722	685	879	571	682	761	371
V3THS_358722	301	496	442	462	287	240	309	153	302	218	375	297	172	107	271	39	385	251	231	503	449	461	465	492	267	319	345	128
V3THS_318625	419	627	609	756	520	478	391	222	389	338	425	358	352	118	331	51	357	428	360	620	273	601	622	717	467	532	606	302
V3THS_332215	251	382	370	442	442	368	177	99	185	171	266	178	147	66	172	18	108	178	109	382	83	400	358	479	320	393	430	214
V3THS_364359	322	530	362	489	225	225	219	118	214	224	280	253	88	121	309	40	381	260	223	569	362	547	647	696	327	463	331	160
V2THS_14752	733	911	1097	1080	829	509	660	365	569	494	853	469	456	178	510	279	408	740	298	1193	357	1073	1009	1257	814	893	967	458
V3THS_333104	715	1169	1099	1321	787	659	711	381	635	577	876	671	400	341	682	93	1098	774	561	1388	1142	1207	1255	1754	819	1309	1090	683
V3THS_333102	390	595	565	693	454	421	350	180	328	289	427	336	137	93	312	42	314	295	322	611	393	621	639	811	466	609	496	312
V2THS_150234	538	698	825	820	690	535	505	266	409	413	682	453	416	149	482	139	896	652	427	1033	1498	906	946	1170	805	826	1003	455
V2THS_57326	427	557	548	628	485	344	359	206	330	255	448	382	244	117	253	64	469	233	306	631	578	603	633	738	520	552	638	289
V3THS_325804	972	1395	1574	1729	1380	1102	982	503	880	715	1133	878	559	287	829	154	708	899	701	1706	669	1635	1465	2016	1242	1617	1504	968
V3THS_325805	828	1063	1248	1410	1158	1047	737	396	699	637	851	674	501	203	617	92	569	750	585	1226	411	1253	1280	1524	1009	1104	1409	599
V2THS_150259	488	658	708	795	606	383	410	236	329	319	604	296	266	131	394	40	476	391	242	806	464	805	713	952	567	750	606	401
V2THS_14740	502	498	742	372	440	135	491	300	446	436	518	110	211	47	528	131	107	579	65	919	76	858	922	484	410	257	491	66
V3THS_379276	694	481	1015	444	915	207	664	328	605	533	791	178	457	58	557	43	87	766	107	1123	49	1117	1014	512	783	345	927	194
V3THS_411292	733	884	1011	760	834	357	689	345	628	515	705	275	390	79	544	246	201	718	136	1193	184	1184	1043	746	875	490	997	239
V2THS_199552	165	199	255	231	196	106	142	78	146	90	191	113	83	40	119	10	82	145	73	250	92	270	247	273	231	212	286	101
V3THS_360929	673	737	969	760	782	330	499	301	448	426	673	418	283	127	457	48	331	500	328	941	248	971	841	823	730	473	941	245
V3THS_360928	482	500	640	518	553	205	460	281	428	370	538	415	250	137	376	42	348	387	271	724	283	655	686	496	576	352	824	126
V2THS_197767	0	0	2	1	1	0	0	1	0	1	2	0	0	0	0	0	1	0	1	1	0	0	1	1	1	0	0	0
V2THS_199794	490	563	638	672	486	378	396	193	370	317	519	431	356	147	329	48	251	312	288	703	131	747	583	778	534	542	679	261
V3THS_328272	445	621	647	685	519	369	458	262	431	383	527	437	304	151	366	50	537	383	369	702	631	755	676	701	429	577	504	256
V3THS_372105	471	760	722	1073	583	963	425	247	441	354	539	445	308	133	374	53	302	434	411	675	224	743	682	1285	535	1059	728	681
V3THS_410220	436	612	575	710	469	405	386	217	327	198	503	296	233	111	265	31	326	322	296	681	469	694	631	843	448	636	456	363
V3THS_372106	290	400	401	481	299	203	268	142	267	253	257	300	203	140	331	32	482	295	211	449	445	1130	518	477	367	361	562	145
V2THS_262979	516	696	796	866	606	586	565	328	543	543	563	703	625	253	656	117	1872	928	949	801	3569	808	763	984	597	822	657	451
RUNX1_ETO	221	39	348	15	378	9	438	240	381	379	288	87	178	4	394	139	13	493	15	430	5	350	370	30	271	9	325	4
NTC	10449	15309	15333	17693	12800	10540	8549	4446	7680	6587	11733	7926	4855	2640	7662	1055	7532	8215	6388	16880	6949	16640	16655	20337	12349	14930	14844	7408
total	135197	188666	197822	217193	166466	129985	122318	65919	112019	98751	149265	114782	77178	38586	108273	14975	119573	117827	92049	215193	128098	212575	205938	248807	160792	185675	199895	98109
