# Supplementary material for: The Oncogenic Transcription Factor RUNX1/ETO Corrupts Cell Cycle Regulation to Drive Leukemic Transformation
Source: Cancer Cell. 2018 Oct 8;34(4):626–642.e8. doi: 10.1016/j.ccell.2018.08.015 (PMC6179967; doi:10.1016/j.ccell.2018.08.015)
Supplement: Table S3. RNAi Screen In Vivo Next-Generation Sequencing Reads, Related to Figure 1 [file mmc4.xlsx]

## Sheet: Table S3
Table S3. RNAi screen in vivo NGS reads, Related to Figure 1
In vivo reads of shRNA libraries
sampID	S1_1	S1_2	S1_41	S2_10	S2_11	S2_12	S2_13	S2_14	S2_17	S2_18	S2_1	S2_20	S2_8	S2_9	S3_1	S3_2	S3_9	S1_16	S1_17	S1_31	S2_15	S2_16	S2_4	S2_7	S3_16	S3_17
platform	miSeq	miSeq	miSeq	hiSeq	hiSeq	hiSeq	hiSeq	hiSeq	hiSeq	hiSeq	hiSeq	hiSeq	hiSeq	hiSeq	hiSeq	hiSeq	hiSeq	miSeq	miSeq	miSeq	hiSeq	hiSeq	hiSeq	hiSeq	hiSeq	hiSeq
condition	baseline	baseline	noDox	Dox	Dox	noDox	noDox	noDox	Dox	DoxAE	DoxAE	Dox	Dox	Dox	baseline	baseline	noDox	baseline	baseline	noDox	Dox	DoxAE	noDox	Dox_AE	baseline	baseline
cell_line	Kasumi-1	Kasumi-1	Kasumi-1	Kasumi-1	Kasumi-1	Kasumi-1	Kasumi-1	Kasumi-1	Kasumi-1	Kasumi-1	Kasumi-1	Kasumi-1	Kasumi-1	Kasumi-1	Kasumi-1	Kasumi-1	Kasumi-1	SKNO-1	SKNO-1	SKNO-1	SKNO-1	SKNO-1	SKNO-1	SKNO-1	SKNO-1	SKNO-1
shRNA	S1_1	S1_2	S1_41	S2_10	S2_11	S2_12	S2_13	S2_14	S2_17	S2_18	S2_1	S2_20	S2_8	S2_9	S3_1	S3_2	S3_9	S1_16	S1_17	S1_31	S2_15	S2_16	S2_4	S2_7	S3_16	S3_17
NTC	11733	16880	16327	76841	19623	33635	165437	7792	255488	113072	103710	16321	106431	111118	157237	187452	1698172	8549	4446	7691	96429	19128	21036	14750	147381	58784
RUNX1_ETO	288	430	163	1717	641	1435	150	265	161	571	157	686	301	41	4484	5366	179	438	240	564	781	747	40165	46	7972	3404
V2LHS_111771	351	519	299	997	274	366	57	74	55	637	219	234	1073	43	4618	5324	1453	243	155	374	323	86708	100	518	4120	2083
V2LHS_116207	222	316	207	538	169	358	70	104	33	134	71	223	2546	4	3206	3931	77	163	63	158	711	244	247	154	2568	1074
V2LHS_133568	249	326	382	6	1	4	5	0	0	1	71	2	0	2	1881	2474	172	159	77	168	2	1	1	0	1545	638
V2LHS_150279	468	657	410	48	6	87	4	10	1	11	9	15	32	11	3978	4726	40	373	213	305	28	26	13	2	4092	1825
V2LHS_150282	369	538	347	21	0	9	2	0	0	3	1	4	2	0	1578	1926	13	296	169	205	7	8	4	1	1583	693
V2LHS_150350	523	679	556	3168	1002	1837	383	401	240	786	957	1186	12412	71	8139	9661	227	498	254	297	1514	1162	287	229	9216	4214
V2LHS_152050	77	117	111	48	15	39	5	9	4	14	0	25	4	122	480	713	16	66	44	220	19	33	151	6	534	341
V2LHS_173293	274	412	394	256	116	230	203	83	22	87	1358	107	597	4	3784	4703	161	181	111	157	306	194	13	344	2634	1344
V2LHS_262915	252	316	200	1	4	0	0	1	0	2	0	2	34	0	634	846	16	171	82	262	4	5	0	0	598	256
V2LHS_61332	163	200	174	1011	374	699	164	125	81	289	130	360	89	13	2479	2983	30	140	96	211	426	417	190	903	2970	1314
V2LHS_62635	268	420	222	1849	549	803	166	195	113	381	183	583	2167	1800	4416	5175	56	194	99	382	781	566	1444	378	3935	1620
V2LHS_76550	332	441	262	9	5	27	1	1	0	7	0	3	0	0	2295	2752	50	287	148	833	11	2	3	55	2593	1103
V2LHS_89965	352	497	321	1747	409	1173	163	230	105	481	697	835	1727	4817	4719	5825	1142	252	135	262	6876	784	170	675	3977	1860
V2LHS_91486	305	486	358	2160	479	1285	284	236	229	566	301	658	796	347	5105	7074	539	287	117	213	32634	796	82	196	4917	2097
V2LHS_91487	316	469	450	5975	1246	1138	168	258	100	421	179	531	5260	3279	5197	6275	173	264	168	201	1376	651	363	83	4872	2211
V2LHS_92054	200	312	301	126	45	105	29	24	14	55	8	65	119	150	2491	3604	21	153	83	68	93	69	3	14	2254	902
V2THS_111506	369	530	251	87	15	63	60	35	4	24	315	40	35	0	4190	4896	281	262	130	361	52	53	7	3	3938	1684
V2THS_111770	462	610	758	60	8	42	1319	4	4	11	148	15	14	1	3771	4268	442	395	224	395	29	14	4	4	4532	1982
V2THS_112959	296	450	234	719	131	356	342	93	42	170	64	267	1608	28	3878	4622	177	288	185	236	535	271	1559	142	4160	1889
V2THS_112962	437	569	460	1541	575	1237	404	305	118	496	95	560	297	85	4647	5904	84	325	195	606	1100	773	366	653	4781	1858
V2THS_114070	373	494	397	70	18	51	12	4	8	34	18	19	119	17	3260	4096	105	286	163	217	41	31	30	2	2786	1397
V2THS_116205	339	456	236	1384	618	555	72	146	57	246	464	382	8367	15	4528	5053	161	272	168	148	403	399	14	50	4352	2027
V2THS_117239	401	613	566	1565	401	892	10140	140	48	205	691	305	13163	16	5231	6130	266	382	178	347	329	355	71	22	5289	2314
V2THS_132288	467	616	440	498	124	286	38	65	37	127	138	179	182	114	5801	5779	111	362	191	654	258	212	73	45	5206	2104
V2THS_133248	365	555	425	303	137	174	1021	39	19	65	43	107	196	142	4533	5780	84	261	145	248	231	87	5	39	3516	1595
V2THS_135477	393	470	480	456	125	217	42	56	43	66	42	100	462	15	4205	5030	448	304	151	465	1764	142	15	4	4278	1909
V2THS_135984	504	717	382	747	234	270	101	54	34	134	34	161	247	74	5949	7412	112	451	258	433	619	177	1323	23	6900	3060
V2THS_136411	346	544	394	246	73	175	55	38	18	59	110	71	1039	111	3109	3759	176	229	143	200	305	123	296	90	2733	1111
V2THS_137605	243	362	233	670	152	294	104	68	33	110	116	117	13166	8	3259	4171	286	193	99	193	192	163	540	31	2857	1194
V2THS_139461	459	702	672	15	1	14	204	5	2	6	12	12	1	3	3361	4208	96	335	192	300	19	10	1	3	2835	1277
V2THS_141103	307	455	375	29	1	9	5	2	1	5	0	6	3	1	564	778	9	243	127	225	6	6	1	0	558	259
V2THS_141105	356	519	504	139	38	105	276	21	9	32	108	51	154	32	2638	3389	86	270	168	270	191	53	76	16	2744	1179
V2THS_14740	518	919	845	79	15	72	129	5	5	14	7	50	13	2	1831	2875	86	491	300	712	45	29	1	18	2221	1099
V2THS_14752	853	1193	1268	1258	346	761	90	122	72	267	625	328	807	1244	8287	10240	215	660	365	577	990	398	356	93	7689	3528
V2THS_150224	387	629	915	5919	1420	544	6893	98	106	23882	9022	210	14689	28784	4045	5460	2382	330	151	351	684	283	2324	38363	3984	1979
V2THS_150234	682	1033	674	18	4	26	11	2	4	6	4	18	8	0	2177	2819	37	505	266	360	30	8	4	11	1987	906
V2THS_150259	604	806	597	736	216	555	170	116	66	238	220	299	3798	18	6713	8503	521	410	236	354	412	320	1428	33303	5840	2715
V2THS_150334	235	322	188	34	26	35	7	5	5	14	1	24	4	1	1126	1313	94	146	81	416	63	16	1	5	1062	472
V2THS_150351	75	127	125	74	27	43	11	11	6	19	6	16	11	1	968	1062	23	53	30	66	33	28	355	38	775	324
V2THS_152051	4	12	5	2	0	0	0	0	0	1	0	0	4	0	56	41	0	1	2	0	1	2	0	0	25	23
V2THS_157593	293	473	334	48	33	42	3	10	2	17	0	13	1	2	1433	1754	47	229	167	222	37	11	0	0	1302	584
V2THS_157595	328	399	221	4	2	2	0	0	0	1	0	2	1	1	339	390	8	215	126	178	3	0	2	9	243	97
V2THS_165169	331	437	233	3	1	1	1	0	1	2	0	1	4	0	755	966	79	288	145	208	10	6	11	276	751	312
V2THS_169903	419	598	332	12	0	13	1	2	1	7	1	4	3	0	551	744	19	422	217	414	23	5	57	8	637	289
V2THS_172671	354	501	327	234	88	220	41	35	18	80	116	108	313	27	3380	4359	85	249	127	250	158	106	28	20	3098	1605
V2THS_175609	454	633	312	509	142	309	76	117	23	127	116	195	551	263	4948	6150	463	345	186	264	7184	214	55	32	4524	2002
V2THS_17689	255	351	423	152	44	115	26	20	10	40	13	54	52	77	2546	3380	69	193	117	137	85	64	310	16	2297	1165
V2THS_177987	493	684	996	11467	2432	1416	14814	195	233	62126	27636	622	31275	61226	6478	7611	4302	397	213	351	1403	1994	78	292	6106	2655
V2THS_179383	125	163	91	6	3	4	0	0	0	1	2	2	1	2	880	1053	24	114	58	41	2	4	0	0	926	392
V2THS_179385	486	678	476	1970	623	1221	932	249	130	514	5326	762	501	4792	6432	8032	564	411	213	533	2988	873	721	1027	6543	2920
V2THS_185329	393	518	357	458	122	277	98	96	43	134	5158	191	275	320	3244	3951	369	328	187	290	384	191	107	73	3136	1450
V2THS_196202	392	571	308	65	7	22	21	3	2	3	364	9	68	0	207	227	19	314	156	313	26	12	2	7	122	50
V2THS_197767	2	1	0	1	0	1	0	0	0	0	0	0	0	10	15	11	0	0	1	1	2	1	1	1	6	9
V2THS_19933	295	438	339	724	268	384	201	121	48	172	20	234	836	99	3927	5247	48	239	119	191	673	261	170	325	3785	1600
V2THS_199552	191	250	135	878	280	408	52	102	59	167	46	235	656	241	4316	5051	133	142	78	287	1112	256	50	1963	3838	1852
V2THS_199794	519	703	475	4133	1028	1737	612	531	184	802	89	1202	5781	196	8196	9592	215	396	193	258	4422	1184	382	275	7841	3367
V2THS_202091	309	429	336	17	0	3	0	2	0	0	0	10	6	0	344	449	4	215	103	353	12	7	2	2	329	145
V2THS_202981	356	408	302	40	9	28	7	15	3	17	1	14	17	5	2494	2780	1010	280	167	209	2394	30	50	2	2614	1239
V2THS_203196	394	486	420	142	57	102	9	21	11	54	698	74	24	1	3636	4125	217	349	175	418	137	62	96	26	3654	1681
V2THS_206392	430	619	822	7349	1295	4034	41985	477	174	764	33573	1118	16035	890	6691	8265	2532	358	218	218	3595	1157	407	427	6754	3344
V2THS_214436	387	621	4299	6934	2192	4446	1985	802	285510	2002	18861	2908	15955	8382	6263	7876	2073	360	179	257	5820	3303	222	778	6117	2763
V2THS_217035	377	552	335	1	0	5	0	1	1	3	0	1	3	2	368	556	3	322	204	441	2	4	0	3	378	187
V2THS_217601	399	543	512	2169	768	1746	280	404	149	654	214	982	1512	47	6622	7681	102	362	159	336	1298	1059	31	107	6478	2658
V2THS_218846	496	703	397	1497	488	1141	508	244	91	401	591	507	3046	333	7341	9589	154	399	176	275	716	601	151	74	7420	2974
V2THS_219063	442	688	475	27	3	16	10	3	3	5	3	8	4	25	4132	5618	103	384	209	365	44	17	2	21	4117	1818
V2THS_221510	288	426	199	1	4	1	0	3	0	2	3	5	3	0	1869	2307	138	219	108	186	54	5	2	26	1745	872
V2THS_221652	324	404	343	46	9	8	202	0	0	2	140	0	140	1	2497	2902	633	226	131	470	19	0	3	110	2122	1044
V2THS_226566	379	489	505	93	31	66	16	16	10	25	28	30	68	26	3227	3884	126	264	161	341	105	32	2104	129	2745	1335
V2THS_229112	385	572	317	36	2	9	10	2	0	3	3	3	9	0	1745	2328	18	282	164	349	6	6	0	2	1467	674
V2THS_230442	304	401	370	473	134	358	212	69	39	147	133	207	210	897	3971	4632	89	255	143	330	318	195	2740	351	3948	1991
V2THS_233065	290	429	245	56	5	16	0	10	3	9	0	25	1	0	731	937	28	230	145	196	15	19	0	5	749	374
V2THS_233638	438	717	1245	747	250	390	121	84	46	162	3330	202	14406	1209	4720	6622	593	397	207	212	302	584	57	30	5019	2227
V2THS_23393	563	813	453	1736	534	1247	318	245	180	617	133	712	601	794	4898	5607	65	419	229	436	943	816	27	96	4737	2193
V2THS_235359	372	583	974	28	6	5	3	3	7	12	18	10	12	177	2835	3657	253	374	210	190	66	4	2	24	2876	1426
V2THS_24418	413	557	541	1702	635	1161	303	279	147	525	322	733	1869	175	6490	7486	106	309	159	244	802	746	222	137	5538	2672
V2THS_246235	431	610	394	64	14	53	119	11	9	20	10	40	13	8	4503	5546	93	336	144	433	97	35	8	6	3946	1652
V2THS_247010	292	382	224	1262	397	922	152	129	120	352	184	474	2628	23	4084	5235	275	214	127	286	2048	540	264	1840	4021	1914
V2THS_247396	507	682	346	13	31	18	8	6	3	7	2	5	6	0	1403	1745	20	472	244	419	15	16	0	2	1807	769
V2THS_256549	403	589	742	6	3	18	0	1	3	1	12	5	45	0	2330	2938	104	338	152	405	5	7	0	3	2299	921
V2THS_262702	458	654	445	192	36	158	33	28	13	53	3	50	15	101	4231	5134	61	303	169	206	131	73	100	30	3090	1348
V2THS_262965	420	551	345	898	271	534	84	128	65	259	47	309	1098	23	4387	5174	66	342	195	285	538	367	144	414	4427	2050
V2THS_262979	563	801	512	1205	379	906	127	181	110	374	114	455	3478	61	6706	8226	173	565	328	363	867	611	47	134	7847	3533
V2THS_264172	279	450	284	1112	339	478	137	125	60	233	321	312	1234	34	4175	4838	119	272	137	137	545	338	0	185	4098	1934
V2THS_28429	313	377	322	8	0	17	0	2	0	2	0	2	1	0	764	899	15	259	111	203	5	1	1	1	756	334
V2THS_28431	294	373	251	12	6	4	1	2	1	2	5	1	8	3	455	612	31	243	124	268	14	3	0	0	485	233
V2THS_30654	303	415	272	26	7	17	4	1	0	6	0	1	0	1	241	322	173	211	135	217	511	6	4	11	244	131
V2THS_30657	513	708	403	105	23	75	17	17	6	30	26	34	65	8	5740	6553	88	362	212	476	66	37	3	17	4803	2190
V2THS_30960	312	382	252	1718	537	1205	261	287	143	499	86	646	1842	13	4254	5191	181	223	136	94	704	710	1042	551	4775	2127
V2THS_32084	255	391	199	61	18	51	3	26	2	17	11	35	3	39	1815	2428	30	228	118	149	34	29	1	2	1549	697
V2THS_33236	321	437	392	550	182	488	73	118	50	172	141	242	126	12	4160	4662	47	284	149	528	398	264	541	22	4626	2062
V2THS_33237	320	471	337	13	2	4	0	1	0	2	1	1	10	0	3078	4010	41	245	112	192	6	5	2	4	2985	1311
V2THS_33238	318	493	666	455	165	323	280	58	37	133	1243	185	69	52	3676	4484	160	262	155	515	238	233	585	1268	3499	1542
V2THS_43338	490	714	216	27	10	16	7	6	5	10	1	9	13	0	3717	4474	71	445	216	453	17	9	2	4	3878	1608
V2THS_48252	229	331	683	9	4	6	3	1	1	0	12	4	5	306	622	698	18	152	96	164	5	3	1	3	403	190
V2THS_48323	434	585	637	2211	679	2003	198	425	173	741	380	1114	1157	48	6574	7437	275	334	168	426	2022	1160	556	1100	5940	2570
V2THS_48406	414	541	448	2877	1088	1405	2065	342	149	572	6739	779	14367	90	5486	6547	750	425	185	579	929	974	114	182	5857	2560
V2THS_48408	369	526	540	19	3	13	2	3	1	3	5	11	10	4	3277	3849	48	322	166	202	11	9	8	1	3206	1393
V2THS_48468	212	325	209	9	1	3	0	1	0	0	0	6	0	0	1011	1319	26	228	93	170	3	3	1	0	1184	469
V2THS_48470	232	420	584	286	84	147	54	27	13	47	1471	56	231	5	1823	3412	253	179	109	225	109	73	245	7628	2020	967
V2THS_51346	440	540	390	29	7	10	200	8	0	8	1	7	8	1	2249	2613	104	259	177	415	10	6	0	2	2275	920
V2THS_52801	339	514	652	1795	603	1550	446	251	123	465	2384	613	2106	95	5312	6264	167	301	184	344	1081	778	974	186	5160	2546
V2THS_53636	198	258	285	599	184	457	34	95	26	190	24	189	48	1103	2629	2712	66	148	72	140	834	272	245	280	2154	842
V2THS_53637	287	413	198	123	18	57	9	7	14	76	14	32	269	26	3150	4236	1377	269	165	183	49	10535	20	15	3457	1753
V2THS_57326	448	631	487	1342	460	1138	706	185	107	389	116	509	516	177	6540	7859	114	359	206	701	1030	568	165	257	6405	2888
V2THS_62453	225	292	341	147	40	154	28	18	17	56	4	89	8	23	1902	2191	114	181	88	149	298	87	85	9	1777	799
V2THS_62634	152	231	137	77	35	41	10	16	6	16	16	26	4	7	1596	2356	31	172	101	121	52	23	4	31	2232	1028
V2THS_65377	374	503	947	156	51	25	235	4	6	865	389	10	427	878	1866	2184	1815	345	207	303	198	13	4	1	2149	924
V2THS_65379	317	514	442	5	2	3	0	0	4	1	5	2	4	1	989	1237	53	254	152	197	20	4	4	0	975	451
V2THS_67755	1630	2293	2036	7223	2332	5448	1389	1243	584	2086	5572	2686	5778	3658	26165	31735	557	1338	786	1598	5365	3129	3152	2187	25122	11511
V2THS_68589	520	737	372	3303	1193	2261	836	597	275	1070	1878	1573	778	1672	7749	9737	382	493	265	709	12536	1588	350	2923	8656	4277
V2THS_68591	427	632	567	36	14	36	4	7	0	9	0	19	33	106	1100	1601	143	312	217	300	78	21	21	0	1303	679
V2THS_69601	374	498	244	2209	717	1635	438	411	207	704	11	975	291	12	5679	6890	129	366	217	320	2744	1026	138	2685	6537	3060
V2THS_69602	356	518	316	32	6	11	10	6	2	7	32	11	4	0	2488	3247	65	245	146	253	60	8	0	3	2095	928
V2THS_69604	381	560	339	181	39	118	10	12	17	48	78	53	157	9	1926	2539	97	284	163	285	297	73	102	2	1967	835
V2THS_70254	295	341	230	10	4	10	3	2	2	7	0	4	1	1	567	751	27	257	162	254	15	9	0	5	694	292
V2THS_75067	290	368	530	26	3	34	165	7	7	8	27	8	4	17	2427	3037	358	177	100	229	343	14	15	1	2050	962
V2THS_76969	225	287	121	20	1	1	1	0	2	5	2	3	4	0	994	1142	10	185	98	77	5	2	0	0	1001	400
V2THS_76970	392	525	591	120	25	72	14	13	6	35	21	49	40	19	2792	3164	44	300	148	394	76	48	17	35	2352	1121
V2THS_76974	375	584	309	84	26	25	3	6	1	17	10	12	174	0	2610	3252	79	277	180	313	83	15	0	32	2508	1105
V2THS_77666	387	516	333	86	49	40	6	22	3	13	2	34	3	0	2100	2444	57	382	172	347	55	36	10	7	2209	951
V2THS_78847	369	501	348	28	6	13	9	5	1	11	37	14	46	1	1431	1905	528	312	157	124	24	1533	1	20	1516	666
V2THS_80940	319	404	193	638	181	466	42	109	35	160	82	222	254	1216	3950	4579	103	234	142	413	648	238	20	68	4040	1927
V2THS_80942	207	269	105	606	192	422	42	87	41	168	23	241	49	4	2851	3180	82	185	110	175	383	266	1158	16	2805	1454
V2THS_83560	189	392	312	3	4	8	0	0	0	1	0	1	1	0	1061	1958	22	171	109	205	3	4	1	0	1043	528
V2THS_83563	380	637	477	2948	886	2168	379	422	242	855	2787	1177	6045	64	5719	7595	1070	334	137	475	57379	1413	22077	271	5821	2586
V2THS_84597	428	666	339	1811	729	1284	736	335	147	560	61	658	633	347	6283	8263	494	357	185	340	1375	889	3913	76943	6161	2787
V2THS_84599	432	706	601	3236	965	2275	2129	366	276	785	2223	1045	13761	112	6007	7557	229	351	168	248	1942	1353	5052	83	5531	2204
V2THS_86597	174	369	220	1288	381	634	113	171	76	311	32	421	1364	102	2637	3822	140	174	148	180	692	424	16	36	2929	1695
V2THS_89833	316	525	229	1658	524	1169	164	279	120	508	94	642	527	4	5007	6226	69	273	147	185	1261	729	365	445	4150	1845
V2THS_89963	230	346	360	848	354	675	214	128	96	261	726	467	484	787	3721	4025	1802	196	114	71	754	501	135	189	3229	1598
V2THS_91564	403	592	426	167	26	86	28	31	9	41	31	44	27	2	4040	4983	131	374	200	239	117	54	8	6	4403	1900
V2THS_91567	438	678	497	680	188	530	270	95	49	189	719	258	382	179	5766	7352	144	356	183	164	489	322	431	132	5055	2290
V2THS_94893	386	515	303	21	23	5	8	0	0	5	0	3	36	3	828	1040	132	312	154	315	32	6	248	0	923	356
V2THS_94896	480	714	317	1006	152	375	271	128	53	219	94	270	890	26	6518	8030	128	313	204	275	598	254	781	828	5396	2430
V2THS_95181	358	523	1559	22	0	4	2	1	0	5	12	6	17	0	205	255	31	265	146	395	6	5	7	0	171	91
V2THS_96399	313	469	694	337	85	251	61	44	18	97	234	113	311	126	3920	4789	148	237	126	291	232	146	206	84	2773	1280
V2THS_98860	327	421	456	171	40	95	11	28	18	55	168	63	75	6	2703	3167	168	304	149	189	74	67	7	6	3093	1333
V3LHS_310526	439	616	416	1629	500	1070	238	257	99	514	182	718	361	916	6296	8005	183	422	223	326	880	637	1886	163	7264	3222
V3LHS_314984	58	73	51	213	52	147	201	25	29	51	0	59	10	1254	842	1056	26	41	21	154	87	97	87	3	727	353
V3LHS_321162	358	533	610	2934	960	2049	677	361	215	740	867	1124	273	324	6027	7513	186	357	195	319	2449	1286	1522	136	6599	2978
V3LHS_321163	309	404	148	927	258	691	124	166	82	286	30	371	370	12	3335	3966	240	278	132	441	3859	406	123	47	3462	1667
V3LHS_321411	169	231	159	145	32	96	17	18	5	44	16	41	66	1	1836	2219	11	98	50	110	56	48	5	13	1355	591
V3LHS_321414	132	158	334	500	87	336	892	66	25	136	155	150	383	52	1587	1811	55	93	48	23	208	194	52	105	1459	677
V3LHS_324181	241	372	265	113	49	87	16	35	5	38	10	49	29	107	2053	2663	58	163	89	142	239	42	104	33	1968	936
V3LHS_326248	189	250	110	454	95	328	119	65	28	143	2	166	57	8	2749	3071	40	170	72	79	354	246	2	24	2481	992
V3LHS_328331	177	252	767	412	40	413	1802	13	5	18	1485	35	1006	58	1489	1868	1282	173	94	53	38	48	3	14	1622	679
V3LHS_331428	345	515	486	1699	600	687	1490	168	89	283	5203	362	11227	71	5055	6082	744	301	151	336	1250	476	1141	211	4993	2218
V3LHS_334942	457	579	518	30	23	17	15	4	1	5	6	12	7	1	4170	4919	84	336	194	423	25	18	0	10	3877	1884
V3LHS_334945	36	42	13	137	45	146	58	22	12	47	0	57	0	0	392	458	12	33	13	7	63	54	0	2	605	269
V3LHS_337068	282	334	417	13	11	22	1	1	3	10	2	9	0	0	164	217	7	233	113	189	5	1	11	3	190	105
V3LHS_345163	168	213	97	432	173	335	21	74	37	172	4	215	32	24	2524	2858	30	129	65	98	671	196	594	16	2189	1114
V3LHS_348743	64	151	391	17	8	31	0	0	0	3	0	14	1	0	192	485	140	105	64	329	78	10	4	0	397	169
V3LHS_348744	331	423	524	1779	359	994	1474	224	109	429	280	533	797	313	4537	5451	1195	264	138	657	44994	613	16429	73	5068	2192
V3LHS_353673	229	325	181	24110	658	1680	3623	326	154	617	344	931	2494	1047	6993	8281	786	170	100	135	1021	993	899	82	5836	2930
V3LHS_360287	287	381	318	2016	677	1346	105	271	122	582	1050	761	395	49	4088	4893	110	252	154	211	875	852	1765	623	4653	2208
V3LHS_360289	463	666	422	40519	1086	2510	564	582	243	1006	66	1290	2525	222	7036	8092	1660	409	197	286	25911	1422	190	186	7111	3000
V3LHS_361621	299	399	294	128	38	86	84	28	11	41	6	40	242	1	2732	3390	62	240	135	160	158	52	214	3	2440	1009
V3LHS_364833	388	578	722	1647	454	862	581	296	116	388	1625	426	967	72	6213	7377	219	372	177	279	832	561	1129	200	5601	2668
V3LHS_365622	327	494	271	214	58	136	23	30	12	56	30	62	36	2	2660	3528	57	275	158	210	143	105	77	9	2380	1127
V3LHS_365904	345	478	407	1261	220	639	71	111	74	275	112	345	94	226	4895	5785	99	328	184	400	630	341	169	49	5264	2410
V3LHS_366913	193	297	390	680	177	535	66	145	39	166	365	200	140	14	2616	3560	75	193	113	130	434	281	28	181	3266	1651
V3LHS_366915	205	337	240	1	0	5	2	1	0	0	2	1	3	0	35	43	1	186	95	184	6	1	1	4	23	23
V3LHS_366918	9	19	164	1	0	0	0	0	0	1	0	1	0	0	38	45	1	13	9	78	0	0	0	0	5	4
V3LHS_369472	417	582	367	2089	634	1342	112	266	101	513	51	628	3417	21	6411	7624	96	317	198	166	1083	870	540	115	5971	2962
V3LHS_369474	324	432	196	1364	426	903	102	271	140	487	247	549	193	2	5327	5989	90	244	154	224	1543	699	192	108	5243	2402
V3LHS_376080	304	419	322	1200	290	757	253	241	128	361	22	572	355	89	4224	5513	96	282	160	401	664	578	1145	528	4599	1939
V3LHS_376082	25	130	465	42	13	19	2	12	1	9	13	31	5	2	251	646	35	43	26	291	24	18	4	1	351	197
V3LHS_379711	207	303	101	1099	279	450	40	150	61	224	15	279	502	335	3205	3782	95	174	91	145	397	309	340	176	2971	1243
V3LHS_380351	455	640	671	82	15	46	7	2	0	10	7	19	232	4	1999	2415	309	273	125	231	315	20	0	2	1591	662
V3LHS_385531	192	351	526	2982	1033	2428	944	429	214	792	6011	1060	428	343	3127	4188	1266	228	121	137	47869	1473	30	29	3629	1820
V3LHS_387746	303	368	226	1246	343	785	277	150	116	328	58	421	337	32	3622	4531	57	238	133	229	894	534	3759	56	3841	1711
V3LHS_387747	355	475	173	2011	657	1423	257	356	165	568	2119	662	259	23	5445	6618	146	311	189	331	1046	906	1029	50	6188	2816
V3LHS_388922	430	497	265	2057	716	1688	143	465	176	717	81	952	206	8	6002	7119	71	349	186	239	1456	1031	2	322	6709	2854
V3LHS_393191	401	586	362	18702	1051	2388	357	444	269	957	386	1307	934	24	6537	7912	332	335	181	194	2012	1368	96	485	6566	2947
V3LHS_399829	298	449	253	1490	551	683	123	136	125	350	113	376	1110	3442	4611	5885	106	210	105	175	1003	523	4091	32	4073	1584
V3LHS_399831	466	751	603	3381	1179	2401	294	556	294	1012	1313	1362	920	87	7658	9539	129	453	236	364	2096	1520	367	290	8401	3541
V3LHS_400054	259	395	333	792	200	436	97	125	49	190	409	260	130	7	4055	5172	104	235	109	158	414	298	428	276	3803	1900
V3LHS_402863	351	476	299	2271	735	1671	693	368	243	708	728	830	433	1524	5236	6855	826	268	156	200	5987	1036	5443	135195	5029	2419
V3LHS_402865	419	609	373	1776	638	1364	152	240	165	559	154	820	105	446	6486	8186	148	315	184	159	1335	859	1772	367	6216	2544
V3LHS_403029	88	136	103	25	5	8	2	2	3	6	1	5	55	0	742	993	132	67	49	383	167	5	0	4	935	422
V3LHS_403208	427	567	311	2305	836	1820	220	415	256	693	1769	933	542	18	6014	7128	165	360	207	275	1730	1194	310	444	5673	2792
V3LHS_405771	32	66	172	332	75	442	3720	56	14	66	287	87	956	14	467	651	34	48	16	10	397	134	6	0	612	299
V3LHS_409382	293	436	173	390	109	319	70	51	38	147	8	172	9	4	3135	3955	77	246	111	377	369	182	20	1555	3219	1301
V3LHS_410162	205	262	152	1224	311	814	183	242	157	413	924	370	120	411	2999	3330	466	169	101	76	885	671	162655	85	3156	1517
V3LHS_410861	358	541	536	1369	273	706	209	229	115	360	519	476	490	590	5867	6974	73	327	174	344	851	497	10792	151	6346	2882
V3LHS_411465	427	605	430	3249	844	1981	242	575	253	860	1886	1126	2938	410	6543	7941	238	327	189	512	4931	1321	1541	1094	6272	2846
V3LHS_412141	517	791	723	2747	1060	2003	2343	393	277	824	4353	1232	1619	1680	7786	10011	422	429	253	469	15163	1494	4180	489	7691	3476
V3LHS_412525	756	1056	939	3728	1027	2963	1069	590	264	1143	3572	1408	4215	13	10097	12240	331	596	338	336	2539	1731	2018	1320	10189	4440
V3LHS_413668	150	162	90	979	404	658	116	95	52	234	120	306	1296	135	2010	2314	47	91	57	33	343	341	89	7	1565	735
V3LHS_414089	267	414	369	1848	367	620	506	105	44	232	299	324	5353	326	4230	5375	26	229	110	203	395	353	63	12	3678	1619
V3LHS_414091	364	537	577	1210	476	1207	87	255	108	444	2226	573	3411	215	5515	6848	93	321	190	308	703	682	839	158	5940	2862
V3LHS_642967	249	315	163	368	100	272	86	55	41	95	10	136	61	2	2419	3213	61	163	82	208	210	176	318	278	2153	879
V3LHS_646194	217	313	143	772	193	556	103	113	89	269	30	310	80	307	5208	3839	646406	171	107	367	775	333	75	40	16041	1611
V3THS_304107	498	628	534	2950	941	2192	332	475	196	892	133	1046	1822	523	7578	8645	244	385	176	201	1999	1405	125	315	6800	3098
V3THS_304108	184	245	153	800	268	593	105	138	82	215	63	290	179	119	2855	3194	442	106	61	116	493	319	3498	109997	1885	872
V3THS_304110	450	590	859	30279	799	1256	313	290	172	620	11752	679	2179	422	6192	7628	1230	343	194	301	1092	1210	426	305	5913	2657
V3THS_306458	263	418	534	1488	355	721	203	209	84	328	985	428	1580	43	4092	5146	653	213	126	96	19624	471	706	158	3610	1734
V3THS_307224	361	535	317	1699	486	1046	124	241	125	423	95	521	393	699	4691	6051	291	307	176	164	2085	668	22091	2240	4809	2160
V3THS_308287	295	478	246	1946	561	1560	504	263	199	649	113	938	1067	597	5088	6391	294	275	144	520	11374	975	300	1422	5074	2042
V3THS_308290	425	593	309	2619	799	1695	1781	784	151	661	10909	659	625	27	6650	7792	403	375	227	332	1348	974	2773	239	6774	3199
V3THS_308291	408	537	525	385	139	269	96	79	57	135	823	177	426	585	4718	5848	1516	329	164	353	296	211	393	635	4536	2189
V3THS_308638	487	650	352	2239	600	1594	153	366	215	723	96	832	1163	4	7381	8708	154	418	214	940	2191	935	361	268	6912	3014
V3THS_310444	484	740	541	2557	770	1517	193	402	206	733	2313	942	754	22	6634	8335	331	385	178	574	2482	1036	18930	2578	6515	2685
V3THS_311256	492	703	639	7436	1705	2071	443	555	227	811	95	1138	1605	4602	7859	9564	819	370	208	240	34289	1323	412	67	6973	2917
V3THS_311257	521	756	456	3792	1020	1998	439	515	243	856	2202	1235	975	25314	8041	9739	301	421	274	446	1582	1339	3970	4008	7872	3750
V3THS_311261	372	486	518	1687	737	623	500	99	59	242	510	330	5936	8	3898	4448	179	245	151	239	1171	393	195	359	3427	1464
V3THS_313529	269	347	156	80	33	40	12	9	4	20	6	20	118	2	1708	2197	45	235	117	155	52	39	0	2	1733	747
V3THS_313533	356	538	620	284	81	157	12	38	18	49	6	75	152	14	2464	3381	106	320	168	280	159	73	17	3	2671	1248
V3THS_313912	148	372	522	6	1	5	5	1	0	2	8	3	5	4	620	1099	46	181	93	262	6	5	2	3	766	358
V3THS_313913	525	739	502	2075	557	1078	206	253	112	418	71	500	1970	71	7089	8527	261	444	272	454	1451	655	12971	1414	7820	3657
V3THS_318622	263	470	682	247	68	157	73	38	17	78	4	75	126	39	2376	3104	79	224	152	380	94	98	330	105	2211	1144
V3THS_318625	425	620	377	2586	897	2184	321	484	221	857	373	1252	776	670	7380	8827	169	391	222	301	1746	1228	774	260	7503	3371
V3THS_319532	337	483	1041	3954	625	1506	8663	308	109	439	7112	553	4979	159	3305	4384	1435	293	161	222	2233	659	86	103	3687	1897
V3THS_320351	436	653	512	4419	1401	2864	1255	653	393	1298	943	1402	5819	174	6767	8884	1060	436	227	605	26372	1869	5700	104550	8247	3514
V3THS_320352	262	334	247	267	77	153	20	23	29	65	26	88	42	3	2624	3203	61	196	96	97	484	128	281	4	2677	1256
V3THS_321632	411	597	431	2024	766	1641	164	305	145	612	21305	640	549	9	4876	6121	545	356	170	455	4604	1295	1284	411	5300	2238
V3THS_321775	352	459	148	924	304	798	560	157	77	321	60	469	2927	50	4863	5700	116	322	169	338	636	481	203	162	5555	2559
V3THS_322044	357	477	544	1113	384	680	308	160	69	279	216	368	938	8	4574	5487	189	274	145	267	962	450	756	8234	3957	1748
V3THS_324945	480	771	1150	1548	629	1216	272	318	108	467	8753	508	959	494	7944	8675	495	454	211	307	1595	680	784	10	7496	3280
V3THS_325352	450	624	503	502	143	332	39	93	54	161	108	156	25	17	4032	4651	186	423	226	537	559	184	195	2106	4363	1938
V3THS_325356	551	757	998	858	328	656	1747	143	44	231	2020	277	1706	1205	6318	7625	477	441	233	314	392	417	247	59	5884	2762
V3THS_325804	1133	1706	1669	6742	2289	3355	1828	827	376	1434	10184	2065	21518	33919	18344	22228	881	982	503	961	11368	2216	8827	6313	17742	7770
V3THS_325805	851	1226	4454	4090	1252	1993	1759	408	254279	767	19637	1726	20039	7104	13432	15867	1876	737	396	726	2021	1103	5479	419	13651	6133
V3THS_327082	349	468	914	692	216	1456	140	119	63	182	1829	256	1130	438	4628	5757	294	230	115	253	967	319	22	188	3546	1845
V3THS_327083	581	821	349	4075	1318	2675	1080	836	324	1247	241	1752	591	152	8990	11278	254	560	289	543	2424	1896	459	2203	10068	4334
V3THS_327482	477	705	559	3031	880	2303	1730	547	135	794	260	1166	535	6160	8106	9296	162	377	205	364	1764	1144	7267	150	7300	3083
V3THS_327484	609	906	515	4044	1216	2480	6150	574	319	1009	807	1364	5337	240	9176	11481	331	400	245	512	2704	1538	1441	38601	7732	3433
V3THS_327485	402	654	2484	3753	1088	3796	3863	1141	275	1301	38719	1889	739	153	6151	7685	1606	338	201	413	2191	2426	3230	607	6608	3008
V3THS_328272	527	702	553	3356	888	2546	292	480	295	1036	1087	1446	638	1334	7517	9303	388	458	262	420	2045	1542	2124	316	8902	3728
V3THS_329334	459	601	700	786	222	554	119	108	51	207	130	259	206	351	4186	4812	694	365	188	279	722	308	12	61	4184	1954
V3THS_329336	411	541	511	1691	495	1244	100	336	113	490	420	676	432	143	5602	7209	169	327	184	332	1075	762	210	23	6006	2535
V3THS_329337	141	367	2013	158	56	151	86	38	9	47	710	71	7	19	888	1819	301	152	80	150	116	112	4	14	1076	457
V3THS_330438	605	941	565	5908	1401	2194	433	565	232	935	95	1395	4098	339	9486	11302	243	612	276	659	2434	1312	5181	383	9911	4195
V3THS_330441	221	371	232	622	219	426	47	81	23	134	2	188	5094	310	3110	4008	98	164	89	272	670	225	73	84	2564	1307
V3THS_330442	372	524	489	1184	362	1126	4335	155	61	266	536	342	1046	24	4970	6109	147	293	143	270	499	429	55	45	4474	2022
V3THS_330777	343	514	422	1884	447	1986	23976	234	214	1335	4189	624	237	45	4931	6011	1702	332	170	437	998	157191	459	1318	5305	2346
V3THS_330779	420	669	681	2664	909	2349	628	513	218	842	848	1164	420	10	6941	8535	166	375	187	520	1771	1341	331	200	6828	2837
V3THS_331101	138	257	1190	1839	426	179	2171	45	98	7537	3256	86	4464	8361	1125	2017	1951	118	67	167	225	1403	138	269	1206	551
V3THS_331102	136	200	181	282	100	171	217	79	12	58	6	38	92	0	1888	2565	12	96	44	184	81	86	258	18	1758	694
V3THS_331103	416	589	477	985	304	538	460	140	74	291	121	297	618	274	5985	7328	136	316	170	196	2373	348	762	458	5634	2536
V3THS_331185	297	411	203	63	11	36	6	14	9	24	4	13	6	2	1776	2205	63	237	130	216	29	26	1	140	1775	758
V3THS_331187	488	665	636	1290	317	665	515	222	78	275	26	346	116	8	5237	6368	244	478	250	577	694	418	1137	189	5898	2528
V3THS_331188	94	147	139	972	328	537	113	125	77	278	96	319	25	29	1459	1778	42	143	98	89	393	373	1	338	2545	1258
V3THS_332215	266	382	385	351	103	143	72	39	17	50	51	110	426	3975	2771	3357	216	177	99	252	188	106	8	78	2253	1020
V3THS_332216	596	935	632	12304	1510	3806	436	776	433	1620	515	2107	2640	363	9997	12543	635	517	296	520	3053	2483	3217	6841	10126	4544
V3THS_332219	402	607	1001	1398	328	954	437	246	104	413	15309	528	444	240	5734	7204	504	357	193	280	714	658	54	435	5509	2495
V3THS_333102	427	611	661	782	284	497	197	118	78	210	116	276	187	18	5794	7888	127	350	180	428	472	341	222	181	5383	2179
V3THS_333104	876	1388	1451	4723	1228	1454	5184	418	156	607	7461	583	19417	892	11695	15844	968	711	381	655	3240	903	842	2405	11797	5166
V3THS_333572	441	653	692	3607	1277	2786	248	605	269	974	1038	1252	13056	1415	7358	8780	290	315	196	285	3022	1488	220	18625	6109	2854
V3THS_333573	314	427	2082	495	172	475	368	77	61	187	3735	198	97	245	3057	3810	511	290	152	160	345	325	313	203	3496	1435
V3THS_333576	392	613	428	2140	636	1529	201	339	150	657	1875	948	229	108	6431	8176	539	373	222	666	1495	985	118	719	6596	2885
V3THS_333997	574	760	636	3392	1154	1872	1441	461	295	842	1100	1123	43989	104	9026	10903	468	392	190	332	4381	1176	93	1802	7394	3330
V3THS_333999	454	663	685	1271	407	795	129	155	92	303	78	351	179	268	5598	6904	461	382	254	167	737	444	1621	36109	5034	2351
V3THS_334002	482	696	861	726	207	525	1870	109	65	171	4269	227	2864	56	5641	6462	582	346	190	323	433	310	317	1889	4596	2197
V3THS_334941	480	683	455	3264	832	2177	567	512	247	856	460	1226	2434	334	7657	9156	382	467	202	618	11444	1349	4013	425	8091	3666
V3THS_336362	304	394	390	51	29	38	9	9	8	17	817	22	28	76	2181	2096	250	273	137	268	125	48	25	158	2010	859
V3THS_337879	559	779	704	6636	2177	4707	1882	1089	578	2054	741	2463	1507	1761	8422	9769	418	521	327	803	3406	3064	23806	1824	9490	4381
V3THS_337882	392	570	555	561	163	378	114	79	44	146	1792	199	150	109	4131	5310	552	428	233	451	353	319	137	5793	4886	2231
V3THS_338143	413	543	585	2154	566	1065	165	191	113	394	228	458	1007	25133	6604	7772	345	302	153	234	888	552	591	785	5444	2415
V3THS_338144	479	630	400	818	158	607	90	120	70	287	180	298	73	197	5437	6359	89	352	171	298	368	357	143	15	4727	2120
V3THS_338147	271	408	196	1012	314	569	105	213	82	245	61	281	1035	1278	3944	4541	139	256	182	803	428	360	1534	2962	4013	1929
V3THS_340159	202	274	278	353	136	268	309	101	14	127	830	140	63	12	2926	3700	79	161	58	78	202	215	54	90	2279	992
V3THS_340161	459	596	433	1778	463	997	208	201	84	440	473	623	862	16	6868	8153	121	347	168	365	939	664	4651	109	5813	2535
V3THS_340162	496	750	487	1975	472	1305	160	305	156	558	188	720	2687	29	6899	8410	386	397	204	369	6777	784	567	180	6330	2830
V3THS_340624	286	430	446	1295	371	819	86	198	76	384	3286	595	2047	194	4453	5687	130	260	127	185	779	587	72	1923	4620	2111
V3THS_340625	363	514	475	1914	466	962	303	248	99	381	913	447	2982	72	5754	6880	116	255	185	262	755	589	114	137	5615	2888
V3THS_341590	362	500	402	812	205	515	433	166	68	233	798	253	344	15	5101	6495	112	248	135	133	604	319	203	721	4545	2009
V3THS_341592	63	122	88	242	119	141	110	41	26	55	14	77	29	3	993	1394	88	64	18	37	109	89	0	0	891	427
V3THS_345149	389	538	307	578	115	370	39	60	16	157	13	152	594	11	4773	6030	84	287	181	315	547	250	1948	168	4279	2025
V3THS_351665	398	613	400	3140	484	1178	592	323	117	448	1618	630	1924	313	6126	7861	143	367	179	329	1012	681	3374	726	6718	3085
V3THS_353740	336	531	453	2369	784	1662	266	396	147	717	704	1016	739	19	5496	6431	177	299	166	421	1196	1124	3889	55	5356	2402
V3THS_354331	419	588	714	2422	685	1702	595	460	160690	749	9454	904	615	73	6501	7772	846	370	227	400	12405	1054	102	2209	6770	3037
V3THS_354334	302	382	298	2146	408	624	339	99	56	239	393	304	2265	95	4183	5057	86	201	119	406	552	331	456	21	3766	1751
V3THS_355628	315	509	1785	2644	677	1281	782	322	107	533	15907	510	843	1052	5097	6605	572	292	131	234	1194	870	1190	1172	5200	2270
V3THS_355630	541	701	548	1072	282	726	93	140	76	326	80	310	264	545	7330	8720	152	398	199	239	1799	419	851	91	6167	2659
V3THS_356496	397	518	447	3111	838	734	3154	150	84	312	9593	374	19862	110	4866	5786	601	269	133	335	697	466	14	1750	4246	1944
V3THS_358722	375	503	293	522	126	358	382	86	65	148	204	192	126	51	3916	4666	961	309	153	339	18733	229	140	165	3735	1699
V3THS_360928	538	724	425	1023	286	727	111	155	77	285	29	340	81	30	7421	8972	314	460	281	297	766	466	903	6150	7888	3506
V3THS_360929	673	941	1625	11263	1924	9680	559	568	388	1297	14190	1756	19833	3465	7593	8819	928	499	301	892	7341	2471	698	2930	6716	3152
V3THS_361803	361	522	560	2223	645	1091	1387	526	125	482	10040	576	602	37	4357	5887	748	209	128	408	10637	746	3416	729	3831	1755
V3THS_363084	312	461	895	8404	1633	639	12260	89	105	46462	21714	208	24236	47019	3670	4448	3660	236	135	517	1005	294	23	128	3757	1625
V3THS_364359	280	569	658	3907	925	1816	1423	683	280	728	9787	1018	1013	173	4346	7310	607	219	118	280	1660	2260	1999	555	3956	1957
V3THS_365490	362	524	315	1562	518	797	122	265	117	399	12625	516	69	13	4451	5587	596	281	152	366	1391	715	22580	4104	4976	2116
V3THS_365492	479	605	324	1982	599	1173	138	254	134	562	782	703	135	3374	6766	7852	179	369	223	291	3218	800	122	815	6352	2923
V3THS_365494	402	502	1866	5135	803	3864	12331	386	251	716	14402	819	10589	490	4755	6149	2188	325	153	400	2362	1531	223	632	5382	2298
V3THS_366144	382	477	406	1316	444	934	194	178	113	333	96	514	549	3462	5288	6368	68	305	159	345	1013	513	38	789	5698	2371
V3THS_366146	474	712	596	4816	1599	4336	772	904	505	1732	304	2159	781	48	7492	8876	2265	446	242	433	124857	2685	2145	1500	8226	3782
V3THS_366147	553	700	529	828	275	1163	30908	127	72	238	108	345	2570	175	6106	7351	369	365	203	423	728	375	43	199	5415	2540
V3THS_366404	461	612	491	1995	562	884	188	204	94	379	231	395	9145	342	5994	7113	274	367	198	330	1299	598	95	64	5879	2443
V3THS_366409	449	749	496	526	126	337	38	90	21	104	13	122	368	94	4426	5730	124	338	168	309	352	169	473	55	4154	1770
V3THS_370355	370	548	360	1773	517	1200	192	278	141	584	109	697	1336	168	6264	7708	502	375	195	267	1753	813	141421	219	7634	3042
V3THS_370782	430	579	599	1300	263	929	747	146	146	312	594	561	481	933	6931	8153	73	325	195	354	564	430	345	131	6520	2883
V3THS_371449	361	496	369	38	20	35	10	11	13	11	6	22	26	0	2505	3127	85	270	137	340	130	24	2	8	2252	966
V3THS_372105	539	675	639	2037	511	1429	336	307	122	619	498	810	1380	187	6684	7349	440	425	247	1044	11731	853	2747	330	7109	3145
V3THS_372106	257	449	502	107	17	52	76	13	2360	18	154	40	488	36	1511	2344	385	268	142	245	40	42	396	26	2070	938
V3THS_377453	201	299	243	458	115	260	78	68	38	99	3751	159	133	7	2713	3654	378	203	101	210	624	207	307	169	3031	1404
V3THS_378051	396	508	293	2550	837	1513	121	364	199	677	49	1044	566	36	6065	7035	210	341	172	352	1860	1044	394	87	5967	2676
V3THS_378702	405	639	743	3450	1066	2494	1947	577	313	920	4567	1377	342	740	5983	8224	533	333	168	212	4616	1549	28735	2070	5686	2503
V3THS_379276	791	1123	844	2790	769	2447	31799	364	109	501	3007	627	10261	143	11531	14597	353	664	328	493	1058	740	1039	467	11317	4814
V3THS_379743	125	326	662	206	58	103	25	30	10	60	92	74	70	37	1168	2274	113	96	53	203	553	71	26	9	1116	475
V3THS_379745	296	539	478	25	2	8	1	1	1	4	8	5	15	1	1334	1916	37	203	116	139	11	5	34	0	1083	483
V3THS_382978	399	578	218	3066	798	2234	193	456	269	893	53	1104	165	67	6615	7917	102	389	189	338	1975	1295	519	95	6877	3098
V3THS_385581	582	827	528	3764	1081	2774	803	631	322	1107	2181	1553	2437	19	9214	10957	670	490	259	327	29821	1689	349	105	8685	3787
V3THS_385582	365	559	313	1725	521	1541	412	297	107	534	372	661	2614	275	5335	6139	191	274	159	330	2594	751	90	811	4788	2240
V3THS_386025	425	625	718	44	12	17	14	2	0	10	31	10	9	3	2618	3568	114	287	157	630	19	21	7	7	2352	925
V3THS_386028	241	425	308	517	162	437	50	107	60	829	69	201	320	61	3745	4693	1377	197	92	149	336	115685	75	4	3153	1224
V3THS_386836	426	555	411	679	186	469	149	136	55	157	130	230	283	24	4466	4976	191	405	217	665	411	274	9110	575	4813	2298
V3THS_388097	411	566	1114	33389	6424	1087	52272	200	301	197419	96791	405	104174	201852	6462	7949	5028	328	140	373	2876	510	450	331	6164	2421
V3THS_388099	303	415	680	1276	315	1078	2831	370	110	386	3542	418	598	14	4796	5781	191	195	101	171	837	577	258	25	3896	1691
V3THS_388749	468	683	459	856	266	1437	51177	135	70	234	744	303	3654	424	6094	7809	368	292	160	268	478	398	14	172	4803	2196
V3THS_388750	291	437	180	886	390	639	47	182	100	260	22	347	101	3	4100	5087	164	288	149	246	661	384	250	225	4152	1821
V3THS_388752	397	493	828	32237	6764	2904	42128	523	598	171203	81290	1136	101209	166502	5728	6441	5148	393	216	364	2229	3631	1109	431	6564	3117
V3THS_388811	506	675	575	3246	1285	1454	620	296	177	594	87	727	44809	1360	7922	9510	260	467	234	289	2223	937	529	736	7648	3527
V3THS_388813	244	511	393	1094	278	638	347	264	80	282	597	460	364	237	3387	6048	1057	171	90	323	672	416	601	269	3114	1466
V3THS_388814	423	628	907	3262	874	2063	597	403	292	901	4043	1332	1630	299	6197	7458	204	338	155	292	1963	1318	92	166	5938	2422
V3THS_389471	496	738	768	421	151	85	352	23	11	33	25	48	1176	17	4371	5234	182	429	205	232	82	67	86	9	3728	1659
V3THS_389475	472	643	601	937	343	756	202	154	69	298	6886	472	1052	994	5800	6816	440	295	165	388	3137	552	803	678	4903	2349
V3THS_389476	102	243	345	68	9	37	16	8	3	22	24	18	12	2	696	1530	29	145	77	128	62	22	7	2	1237	557
V3THS_391077	415	614	447	1027	386	774	294	176	80	305	57	420	120	5	5589	6587	101	311	141	464	521	485	82	44	4452	2113
V3THS_391078	330	425	410	1354	400	962	224	209	96	367	5747	500	2726	148	4539	5389	382	237	141	492	9361	634	806	207	4110	2005
V3THS_391079	315	523	302	929	261	666	57	153	55	280	26	336	736	24	4524	5595	60	294	185	244	996	403	2097	298	4930	2194
V3THS_392256	74	118	54	196	57	111	9	26	11	44	3	84	123	0	895	1151	12	59	47	93	186	79	7	83	1025	533
V3THS_392257	502	794	479	1825	450	996	353	346	144	466	670	562	746	2555	7998	9777	146	391	227	488	2943	768	1151	2720	7106	3216
V3THS_392258	551	790	823	327	106	206	45	50	18	81	147	100	211	143	5039	6240	124	417	258	309	290	141	448	33	4712	2071
V3THS_393855	466	622	460	1752	470	1141	788	177	108	483	108	685	6235	1174	6769	7781	201	413	241	208	1184	626	2724	769	6956	3227
V3THS_394269	562	784	671	3309	990	1859	576	392	189	1454	340	1033	3953	159	8199	9829	1553	503	241	431	1599	116723	418	441	7777	3536
V3THS_394270	417	626	599	2370	856	1486	312	366	118	675	1353	717	910	50	6793	7893	284	379	201	355	1403	939	92	187	6521	3063
V3THS_394707	98	256	306	91	27	46	22	14	6	14	3	18	48	24	658	1471	42	85	62	86	46	27	32	3	772	422
V3THS_394710	318	586	3973	3915	1236	1980	1539	552	249702	763	12701	1376	4422	6757	5011	6956	2126	292	160	312	1837	1180	2239	1385	4920	2320
V3THS_395238	372	570	325	1565	442	1151	1786	313	114	447	5582	588	144	118	6054	7424	201	277	109	416	945	841	4865	196	4814	2060
V3THS_397675	265	434	1118	10192	1056	1885	20220	163	80	250	16603	326	12474	1796	3727	5543	2017	199	85	181	680	404	174	792	3484	1396
V3THS_397679	354	488	576	6	1	4	2	2	1	4	5	2	1	0	2421	2838	333	328	185	313	18	6	1	8	2598	1041
V3THS_397765	449	627	625	4148	1226	1962	460	456	201	781	30982	1170	2371	88	7006	8147	1140	399	204	436	1795	1211	2311	311	7691	3569
V3THS_397766	383	648	686	3911	545	1080	239	228	112	493	1050	524	314	159	4254	5626	377	382	179	381	842	695	39	121	5015	2263
V3THS_397769	401	532	2327	2121	487	1333	1221	235	109	560	19518	690	1062	54	5559	6300	1336	387	196	396	4153	839	66	1963	6050	2469
V3THS_398333	24	87	480	18	3	6	4	4	0	1	21	3	7	0	145	346	75	38	19	150	12	8	0	2	184	127
V3THS_398334	159	212	188	1242	508	784	74	144	107	307	51	465	143	52	2474	2957	72	107	53	60	518	455	131	7	2225	857
V3THS_398335	504	713	449	4421	1037	1211	145	301	164	542	162	650	12878	285	6681	8318	527	466	270	714	7651	752	2134	171	7196	3261
V3THS_399245	302	513	271	2532	631	1640	145	487	163	797	788	1131	261	3	5130	6791	113	389	201	363	1169	1158	722	874	7475	3225
V3THS_399247	441	709	455	2491	640	978	197	287	124	461	1175	514	5213	383	7600	10052	159	356	172	282	1184	645	628	929	6697	2842
V3THS_399499	472	723	623	1737	498	1439	4040	313	142	463	436	626	2107	28	6555	7968	128	359	229	456	1092	666	147	624	6025	2815
V3THS_400017	544	760	1163	773	212	1739	103	141	57	199	1085	299	514	235	6188	7758	326	430	238	360	949	306	281	496	6064	2713
V3THS_400019	295	528	874	975	272	636	298	210	86	264	1912	413	712	103	4384	5845	159	249	144	117	456	445	87	751	3970	1897
V3THS_400607	285	441	334	1049	361	650	67	148	70	292	2553	374	1527	1021	4090	4981	267	271	121	436	535	445	968	220	4544	1866
V3THS_400608	447	590	980	1343	283	645	251	133	69	250	383	443	2144	197	5006	6629	106	275	142	467	1039	388	1102	863	4190	1962
V3THS_401221	474	680	338	3275	866	2367	415	481	344	1084	745	1699	2884	73	7075	9123	1124	431	231	528	7475	1662	955	1911	8080	3474
V3THS_401441	471	767	899	18152	2182	3738	2401	1544	247	847	5284	1150	27775	2215	7959	9508	604	426	220	226	1809	1298	2065	657	7525	3393
V3THS_401731	487	628	500	1208	315	874	97	252	92	389	76	456	229	19	5911	7059	122	381	224	448	748	543	1773	70	5765	2542
V3THS_402388	527	807	1223	7885	1196	715	2638	165	106	50178	11904	370	18826	48839	8112	8862	3154	392	184	432	844	328	87	343	5949	2763
V3THS_402884	530	699	549	3270	1488	1364	605	369	120	506	137	663	1950	173	7645	9112	147	501	251	268	1378	734	1141	53	8624	3651
V3THS_405077	469	715	368	2372	549	1241	311	263	131	455	936	629	7391	323	7272	9010	134	304	145	495	2394	704	70	403	5454	2494
V3THS_405794	384	573	307	752	303	598	348	114	62	243	10	291	47	221	4084	4779	189	409	239	320	541	340	1999	164	5221	2399
V3THS_407809	455	578	944	1922	562	1704	5934	286	172	577	2665	892	2889	178	5140	6364	350	378	211	487	2382	992	837	208	5430	2248
V3THS_408802	415	628	261	2503	817	1667	510	488	169	752	346	1106	405	28	6771	7676	2057	320	161	404	123576	1252	5706	237	6210	2631
V3THS_408937	584	794	564	22	3	39	16	5	1	9	21	9	21	0	1530	1596	25	494	267	418	17	7	18	1	1380	592
V3THS_408939	428	607	367	456	173	338	20	76	45	137	259	151	401	21	4560	5543	140	304	171	296	723	184	43	75	3841	1645
V3THS_408974	340	533	289	1341	285	1007	572	276	110	353	63	555	334	7	5530	6462	133	305	165	288	967	537	281	277	5061	2279
V3THS_408975	287	474	462	507	121	220	27	53	29	103	38	152	139	101	3025	3935	115	233	133	407	351	132	4149	154	2647	1206
V3THS_410220	503	681	519	1634	649	1182	293	285	154	581	13801	702	326	19	6602	7974	530	386	217	328	3335	1136	351	4176	5980	2779
V3THS_410395	443	607	425	411	98	246	41	53	33	92	62	137	147	70	4685	5579	99	431	196	282	227	153	280	57	5015	2175
V3THS_410397	302	411	411	1261	401	262	1112	64	37	99	26	116	3611	37	3326	3905	280	257	126	255	295	190	45	8	3373	1497
V3THS_411057	32	45	6	513	71	357	35	92	27	146	8	230	24	2	457	646	39	25	10	21	211	201	1	28	524	239
V3THS_411115	348	458	264	840	227	636	64	118	67	239	24	281	281	1	5071	6128	123	273	143	287	495	338	203	23	4829	2017
V3THS_411215	19	35	20	115	21	35	55	15	7	22	0	19	0	425	362	503	8	7	7	0	43	30	0	25	113	77
V3THS_411292	705	1193	1011	5778	1885	4824	1271	1123	571	1959	2611	2802	1223	208	12607	15823	286	689	345	794	3637	3048	5452	402	12207	5456
V3THS_411891	429	650	479	3608	994	2576	1530	557	296	1003	435	1322	632	89	7058	8881	218	445	226	336	2507	1632	1326	623	7989	3522
V3THS_411892	642	998	824	3106	901	2350	6712	397	263	849	1187	1164	2430	151	9168	12343	121	423	235	511	1575	1280	804	807	7900	3553
V3THS_412360	260	322	342	943	271	629	89	127	111166	317	6016	440	1412	42	4077	4582	677	225	103	252	519	749	1335	454	4135	1741
V3THS_412690	433	581	303	640	119	425	411	101	48	153	6	205	165	1	5295	6531	71	307	182	401	370	264	157	20	4786	2127
V3THS_413597	322	443	1126	1875	439	1078	517	208	122	459	7006	618	1138	309	4907	6025	403	268	125	241	1617	757	1230	1769	5431	2133
V3THS_413713	476	763	402	2904	773	4570	21603	545	190	826	261	1041	1495	364	5989	7218	224	389	242	518	2566	1240	33	1408	5396	2645
V3THS_413828	338	504	367	1878	458	1278	174	312	131	517	188	758	1864	28	4535	5433	520	329	155	216	21733	771	130	1601	4906	2234
total	149265	215193	210331	823179	189857	374443	708873	82152	1354260	802345	975784	188542	1123433	896806	1829386	2240673	2489100	122318	65919	126242	1167242	711100	800150	785420	1799190	794130
