# Supplementary material for: The Oncogenic Transcription Factor RUNX1/ETO Corrupts Cell Cycle Regulation to Drive Leukemic Transformation
Source: Cancer Cell. 2018 Oct 8;34(4):626–642.e8. doi: 10.1016/j.ccell.2018.08.015 (PMC6179967; doi:10.1016/j.ccell.2018.08.015)
Supplement: Table S4. Patient Sample Number, Age, Gender, Chromosomal Abnormalities, Related to STAR Methods [file mmc5.xlsx]

## Sheet: Table S4
Table S4. Patient sample number, age, gender, chromosomal abnomalities. Related to STAR methods
Patient information
Patient	Karyotype	Comments	Age (yr)	Gender
LK19	45,X,-Y,t(8;21)(q22;q22)		6	Male
LK111	46, XY, t(8;21;8)(p21;q22;q22)[8]/47,idem,+4[4]	FISH: RUNX1-RUNX1T1 fusion positive[99/100]; KIT c.2446G>T, p.Asp816Tyr (D816V) mutation detected.	16	Male
RL048	46, XY, t(8;21)(q22;q22)		72	Male
L990	t(10;11)(p12;q23), FLT-3 ITD NPM1 wild type	NPM wt	8	Male
L939	48, XX, +8, inv(16)(p13q22)		13	Female
LK224	Monosomy 7	FLT3&NPM1 wt	8	Male
