# Supplementary material for: The Oncogenic Transcription Factor RUNX1/ETO Corrupts Cell Cycle Regulation to Drive Leukemic Transformation
Source: Cancer Cell. 2018 Oct 8;34(4):626–642.e8. doi: 10.1016/j.ccell.2018.08.015 (PMC6179967; doi:10.1016/j.ccell.2018.08.015)
Supplement: Table S5. qPCR Primer Sequences, Related to STAR Methods [file mmc6.xlsx]

## Sheet: Table S5
Table S5. qPCR primer sequences. Related to STAR methods
qPCR Primers
Gene	forward primer	reverse primer
CCND1	GCCCTCTGTGCCACAGATGT	GAAGCGTGTGAGGCGGTAGT
CCND2	CTGTGTGCCACCGACTTTAAGTT	TGCTCCCACACTTCCAGTTG
CCND3	CAGGCCTTGGTCAAAAAGCA	GCGGGTACATGGCAAAGGTA
CCNE1	CCAGGAAGAGGAAGGCAAAC	CCTGTCGATTTTGGCCATTT
CCNE2	CCTTGTGCCATTTTACCTCCAT	CATCCAATCTACACATTCTGAAATACTG
CDK4	TGCAGAGATGTTTCGTCGAAA	CCCAACTGGTCGGCTTCA
CDK6	CTTCGAGCACCCCAACGT	GGTTTCTCTGTCTGTTCGTGACACT
GAPDH	GAAGGTGAAGGTCGGAGTC	GAAGATGGTGATGGGATTTC
